# Supplementary material for: Analyzing the genomic and transcriptomic architecture of milk traits in Murciano-Granadina goats
Source: J Anim Sci Biotechnol. 2020 Mar 11;11:35. doi: 10.1186/s40104-020-00435-4 (PMC7065321; doi:10.1186/s40104-020-00435-4)
Supplement: Supplementary file 3 — Additional file 3: Tables S2-S4. List of differentially expressed genes between the T1 and T2, T1 and T3, and T2 and T3 time points. [file 40104_2020_435_MOESM3_ESM.xlsx]

## Sheet: T1 vs T2
Additional file 3: Table S2 List of differentially expressed genes between the T1 and T2 time points
Gene symbol	T1 vs. T2
	Mean of counts	log2FC	SE	P value	q-value
TMEM116	138.43	-1.50864	0.207901	3.97218e-13	5.6242e-09
LOC102183455	183.904	-1.74205	0.292061	2.45128e-09	3.47077e-06
CCDC152	447.962	-1.5089	0.255385	3.45579e-09	3.76389e-06
CPXM2	272.829	2.61469	0.472794	3.19679e-08	1.48627e-05
REL	189.683	-1.6244	0.295774	3.97312e-08	1.70471e-05
LOC102174969	68.9985	1.8353	0.350161	1.59456e-07	4.8037e-05
LOC102168959	14.607	4.33645	0.879825	8.27488e-07	0.000162728
LOC106502282	840.399	-2.40739	0.508336	2.18167e-06	0.000333927
LOC102175876	66.1743	4.50355	0.959934	2.71177e-06	0.000369907
LOC102168680	30.5551	4.57478	0.985715	3.46604e-06	0.000442124
DDX4	159.349	-3.23304	0.766832	2.4856e-05	0.00170423
ATP4A	28.8638	-4.11266	0.986545	3.06271e-05	0.00198921
CDX2	24.2438	3.98501	0.968986	3.91299e-05	0.00230581
CEP135	974.055	-2.57869	0.627594	3.97618e-05	0.00230898
ARSI	29.5703	1.80795	0.440338	4.02875e-05	0.00231999
LOC102177135	15.3978	-1.78603	0.436933	4.35779e-05	0.00241968
INHBA	47.7836	1.63248	0.401629	4.81061e-05	0.00257032
ADIPOQ	100.312	1.80948	0.448778	5.53033e-05	0.00282992
ST8SIA6	18.3389	2.71379	0.710192	0.000132798	0.00503838
ADARB2	54.7521	2.63758	0.690343	0.000133085	0.00503838
TNR	18.989	-1.5772	0.417761	0.00015977	0.00554456
LOC102174578	237.062	-2.25374	0.59742	0.000161646	0.00557808
GABRA4	14.8793	-2.37568	0.653343	0.000276698	0.00807788
RNF125	846.539	-1.87116	0.52094	0.000328286	0.00897132
LOC102186681	17.6948	3.99304	1.11431	0.000339124	0.00916346
LOC102177641	37.2823	2.21275	0.626263	0.000410456	0.0104714
LOC102175008	23.9077	-1.71224	0.499428	0.000607133	0.0133278
C17H4orf45	127.854	-2.30651	0.675786	0.000642322	0.0138842
GABRB3	426.034	2.62323	0.77276	0.000687236	0.014297
LOC102174664	2366.4	3.11075	0.9687	0.00132154	0.021657
LOC102174856	113.347	2.50108	0.805472	0.00190209	0.0271199
AMTN	61.6191	1.94044	0.625222	0.00191184	0.0272058
LOC102185401	96.3039	-1.80186	0.581668	0.00194996	0.0276094
CHRNA9	35.351	-1.57773	0.516546	0.00225516	0.0304627
NOV	319.079	1.57373	0.519885	0.00246931	0.032554
GALNT14	13.8608	1.59619	0.53864	0.00304292	0.0373028
REEP1	165.133	1.7204	0.582677	0.00315134	0.0379743
AOC1	58.6371	2.12265	0.730066	0.00364351	0.0413508
HKDC1	121.144	-1.53925	0.530612	0.00372106	0.0419145
FSHR	17.9451	1.57222	0.544235	0.00386646	0.0430726
LOC102169725	104.79	-1.85626	0.651878	0.00440561	0.0472926
LOC102171764	54.4213	-1.53377	0.540603	0.00455185	0.0483459
Mean of counts: mean value of raw read counts in the T1 and T2 groups; log2FC: log2 of the fold-change in expression; SE: standard error

## Sheet: T1 vs T3
Additional file 3: Table S3 List of differentially expressed genes between the T1 and T3 time points
Gene symbol	T1 vs. T3
	Mean of counts	log2FC	SE	P value	q-value
LPO	31105.6	-9.28335	0.50217	2.65262e-76	4.43571e-72
LOC102184404	755.611	-7.29705	0.435239	4.35311e-63	3.63963e-59
SLC34A2	17647.3	-6.19773	0.415322	2.34591e-50	1.30761e-46
MEP1B	590.733	-7.53188	0.509425	1.82894e-49	7.64587e-46
RFX4	1253.54	-7.80937	0.531795	8.05202e-49	2.69292e-45
SLC30A2	1213.07	-5.39385	0.375833	1.0395e-46	2.89708e-43
FASN	338392	-4.45561	0.311299	1.81572e-46	4.3375e-43
LOC102180465	3749.74	-6.01875	0.429977	1.60632e-44	3.3576e-41
LOC102185323	1012.08	-4.89953	0.35627	4.93507e-43	9.16937e-40
PNPLA3	1661.65	-9.90608	0.747136	4.01558e-40	6.71486e-37
ACACA	21381.6	-3.1037	0.236338	2.14462e-39	3.26021e-36
TECTB	260.577	-6.29817	0.48064	3.13553e-39	4.36936e-36
LOC102186446	572.492	-3.32474	0.257596	4.1216e-38	5.30164e-35
SFTPD	1076.38	-5.47334	0.430788	5.51669e-37	6.58929e-34
LOC102185617	407.324	-7.33295	0.579445	1.04795e-36	1.15203e-33
DHCR24	14327.3	-3.99838	0.316048	1.10229e-36	1.15203e-33
DNAJC12	6418.1	-4.44538	0.353992	3.60005e-36	3.54118e-33
PANK3	10714.8	-3.89784	0.310571	3.94722e-36	3.66697e-33
SCD	37687.3	-6.30012	0.510474	5.39856e-35	4.7513e-32
FOXRED2	3203.01	-3.85248	0.312412	6.13618e-35	5.13046e-32
FAM46C	5067.11	-2.19868	0.179233	1.35891e-34	1.08208e-31
INSIG1	7108.46	-4.35379	0.35544	1.70045e-34	1.2925e-31
LPL	26275.6	-5.60262	0.467709	4.58619e-33	3.33436e-30
GSDMB	240.435	-4.17281	0.354156	4.81063e-32	3.3518e-29
CSN1S1	1.76177e+06	-8.17415	0.700844	1.96286e-31	1.31292e-28
KCNJ15	1401.24	-2.39504	0.209111	2.26013e-30	1.45361e-27
LTK	616.694	-2.44657	0.218485	4.17659e-29	2.5867e-26
ACSS2	18100.5	-2.26456	0.203368	8.44698e-29	5.04466e-26
FADS1	1139.18	-2.23458	0.200976	1.01786e-28	5.86921e-26
BDH1	3197.85	-4.8115	0.433465	1.2533e-28	6.98592e-26
ABCC2	756.996	-2.87903	0.260147	1.81462e-28	9.27949e-26
BCAT2	3623.56	-2.88387	0.260603	1.83126e-28	9.27949e-26
SOWAHB	4392.1	-3.65685	0.333668	5.98015e-28	2.85714e-25
LALBA	804609	-9.53421	0.889212	8.01691e-27	3.72386e-24
LOC108637396	316.814	-4.74458	0.44377	1.1151e-26	4.90701e-24
ANKMY1	853.213	-2.11422	0.198214	1.46289e-26	6.27244e-24
AGPAT1	7497.66	-2.18158	0.206335	3.97634e-26	1.66231e-23
AHCYL2	7501.11	-2.96391	0.281673	6.80315e-26	2.77469e-23
SLC28A1	745.467	-3.184	0.30272	7.13975e-26	2.84264e-23
GPAM	46306.4	-5.3508	0.511459	1.29332e-25	5.02953e-23
FOLR1	169.118	-3.89527	0.373197	1.67052e-25	6.34873e-23
PTCHD3	104.088	-8.25606	0.79287	2.16557e-25	8.04726e-23
PEMT	2246.3	-2.04481	0.196605	2.46285e-25	8.95299e-23
MSMO1	2681.77	-2.47225	0.238019	2.84825e-25	1.01337e-22
SLC35C1	2459.77	-2.94455	0.284734	4.57709e-25	1.59454e-22
LOC102170015	281.802	-4.75603	0.460215	4.92639e-25	1.68121e-22
C5	1771.34	-5.49751	0.532592	5.59401e-25	1.87086e-22
HMGCR	2501.28	-1.90983	0.185303	6.58301e-25	2.15845e-22
LOC102185436	488.604	-7.86307	0.768688	1.46715e-24	4.62901e-22
FRMPD2	106.735	-4.78594	0.468136	1.55771e-24	4.82369e-22
LOC102178183	93.193	-7.1307	0.699049	1.97103e-24	5.99266e-22
PROK1	1286.75	-9.13473	0.896521	2.21845e-24	6.62444e-22
LOC102185049	572.935	-4.38158	0.433986	5.7461e-24	1.68572e-21
PROM2	12350.3	-3.01537	0.298948	6.33209e-24	1.82561e-21
BPIFB1	8281.4	-4.31555	0.430196	1.10714e-23	3.1379e-21
LRRC20	797.553	-2.28694	0.22862	1.47489e-23	4.04314e-21
ABCG2	13157.2	-3.68132	0.369237	2.06035e-23	5.55698e-21
ABCA3	4296.31	-2.60501	0.26226	2.99394e-23	7.94678e-21
SEC16B	3772.62	-3.3775	0.34059	3.52494e-23	9.21001e-21
HAPLN3	5405.18	-4.10206	0.414204	4.02105e-23	1.03446e-20
PTHLH	1876.97	-5.16532	0.52169	4.1157e-23	1.04277e-20
MPC2	3218.8	-3.19509	0.322892	4.36602e-23	1.08968e-20
DHCR7	2306.44	-2.52846	0.256517	6.39879e-23	1.57354e-20
CYFIP2	4628.33	-2.20537	0.223847	6.71086e-23	1.62636e-20
MFGE8	42824.1	-3.83522	0.389435	6.98008e-23	1.66744e-20
REEP6	1245.87	-1.61686	0.1661	2.15475e-22	5.00441e-20
WNT5A	4054.03	-2.49622	0.256836	2.49961e-22	5.72581e-20
ADM2	1564.7	-3.8587	0.398177	3.29574e-22	7.25149e-20
SLC25A21	2659.18	-3.84092	0.396291	3.25476e-22	7.25149e-20
TMEM120B	15061.5	-4.13169	0.426758	3.61133e-22	7.84269e-20
PAEP	2.60419e+06	-4.67184	0.482818	3.80574e-22	8.15892e-20
NABP1	1303.18	-2.80964	0.290772	4.3429e-22	9.19265e-20
LOC102174322	14770.7	-4.67363	0.48538	6.04337e-22	1.26322e-19
FAM71F1	67.0147	-2.83733	0.295951	9.05364e-22	1.86907e-19
SLC2A1	3563.56	-2.1762	0.227981	1.35448e-21	2.76214e-19
LOC102191533	941.53	-2.28121	0.239659	1.75546e-21	3.53671e-19
ORMDL3	3672.31	-2.23552	0.235047	1.889e-21	3.76046e-19
LSS	1265.26	-1.81752	0.191186	1.97148e-21	3.87847e-19
SEMA3A	3316.14	-3.64262	0.383871	2.32893e-21	4.52841e-19
GCAT	445.774	-2.69697	0.284655	2.6799e-21	5.15096e-19
GPAT4	13279.2	-2.6993	0.286497	4.437e-21	8.24394e-19
FAM151A	879.285	-2.58416	0.274693	5.08252e-21	9.33954e-19
COBLL1	9644.79	-2.74018	0.292788	8.05528e-21	1.46413e-18
SPTLC2	12070.6	-1.73364	0.185389	8.64969e-21	1.55527e-18
TKT	16404.3	-1.88285	0.201393	8.83465e-21	1.57163e-18
BICDL1	3744.69	-3.23725	0.346512	9.4192e-21	1.65798e-18
PPARA	2873.29	-1.62581	0.174181	1.01929e-20	1.77548e-18
CSN1S2	2.14894e+06	-8.00401	0.857887	1.05957e-20	1.82662e-18
LDHD	566.983	-2.09871	0.224995	1.08102e-20	1.84457e-18
LIN7A	1800.79	-4.29351	0.460807	1.19259e-20	2.01439e-18
HHIPL2	8303.24	-4.04195	0.434135	1.27407e-20	2.1305e-18
ACOT11	494.204	-2.68229	0.288235	1.32852e-20	2.19956e-18
SLC5A5	414.482	-3.16813	0.340838	1.47023e-20	2.41032e-18
SC5D	2577.89	-1.82522	0.197303	2.22759e-20	3.61648e-18
FOXS1	767.172	1.63784	0.178024	3.57646e-20	5.64204e-18
ETNK1	5023.81	-2.1542	0.23494	4.76887e-20	7.4528e-18
DIO2	4949.49	-3.2045	0.350714	6.41735e-20	9.93619e-18
LOC102177400	2474.35	-2.13625	0.23417	7.33227e-20	1.11849e-17
BPIFA3	985.643	-5.10978	0.561426	8.91437e-20	1.34294e-17
ATP2C2	17581.8	-3.72532	0.409611	9.47774e-20	1.40659e-17
SLC39A9	4081.59	-1.59151	0.175103	9.9955e-20	1.46618e-17
ACADSB	2011.94	-2.37198	0.261119	1.04746e-19	1.52309e-17
TOR4A	454.623	-1.83486	0.202552	1.32026e-19	1.90323e-17
BEST3	153.07	-2.80718	0.310025	1.36972e-19	1.95765e-17
GRIA2	142.07	-5.52334	0.611766	1.74014e-19	2.44527e-17
PYCR1	1277.85	-2.35683	0.261071	1.7555e-19	2.44629e-17
LOC102171351	411.251	-8.99309	0.99843	2.11319e-19	2.92039e-17
AIF1	780.999	1.6241	0.180415	2.21574e-19	3.03701e-17
CCDC192	245.601	-2.92171	0.324731	2.31327e-19	3.14492e-17
TTN	1227.53	-4.2779	0.475922	2.50299e-19	3.37541e-17
GFRA2	3354.36	-3.06771	0.341402	2.57285e-19	3.44186e-17
CIDEA	14832.7	-4.69032	0.522252	2.68408e-19	3.56216e-17
PRSS27	104.14	-2.52271	0.281367	3.07783e-19	4.02089e-17
PHYHD1	1173.52	-2.50085	0.281358	6.19313e-19	8.02802e-17
RAB18	15044.6	-2.6535	0.299599	8.23275e-19	1.0509e-16
LOC102177798	215.293	-6.10172	0.692689	1.26561e-18	1.60329e-16
CDHR5	106.86	-2.22822	0.25384	1.66309e-18	2.07539e-16
ACO1	12329.3	-2.22014	0.253346	1.89676e-18	2.33217e-16
YPEL4	227.137	1.95357	0.223873	2.63237e-18	3.21302e-16
LOC102174578	316.686	-7.14934	0.820125	2.84707e-18	3.44991e-16
ASAP3	3829.99	-1.65128	0.189752	3.25163e-18	3.91178e-16
P2RX3	49.5563	-4.95048	0.569216	3.40741e-18	4.01521e-16
FBP1	1276.76	-1.65434	0.190221	3.40964e-18	4.01521e-16
DDO	1505.45	-3.21667	0.369844	3.39673e-18	4.01521e-16
MYLK3	379.11	-2.11078	0.243238	4.03397e-18	4.7172e-16
CD36	39664.4	-2.64203	0.304814	4.41035e-18	5.12152e-16
PLAT	1967.21	1.92783	0.222684	4.83438e-18	5.57521e-16
TSPAN1	5105.63	-2.21	0.255372	4.97085e-18	5.69332e-16
IGSF5	2098.49	-1.8193	0.210879	6.28535e-18	7.1499e-16
GPD1L	1983.33	-1.75262	0.203761	7.87691e-18	8.89984e-16
LOC102173518	66.4796	-2.32675	0.270921	8.82665e-18	9.90599e-16
ST6GALNAC3	1209.51	-3.00522	0.350841	1.07367e-17	1.189e-15
VIPR1	2224.6	-2.8007	0.327298	1.15791e-17	1.25731e-15
LOC102181144	2588.75	-1.62058	0.189383	1.15679e-17	1.25731e-15
MFSD2A	642.25	-3.41215	0.399789	1.40282e-17	1.51342e-15
UNC13B	5130.76	-1.7752	0.208381	1.60906e-17	1.72479e-15
SYT16	90.9033	-4.71463	0.55368	1.66486e-17	1.77324e-15
TBC1D9B	18446.4	-2.15852	0.254297	2.09883e-17	2.19354e-15
SELENBP1	3781.21	-2.30495	0.271809	2.25119e-17	2.31749e-15
SLC25A35	321.687	-2.03067	0.239718	2.43095e-17	2.47868e-15
LOC106502282	1175.37	-4.56878	0.539857	2.60714e-17	2.61058e-15
SDC2	16815.6	-3.00075	0.354643	2.64378e-17	2.6315e-15
MYADML2	28.7867	-4.50103	0.532652	2.90727e-17	2.87665e-15
LOC102173176	7775.57	-4.24439	0.502593	3.04115e-17	2.99142e-15
MAPK4	725.89	-3.39784	0.403621	3.81694e-17	3.7235e-15
LOC102174036	4748.12	-2.83794	0.33713	3.83134e-17	3.7235e-15
RBM47	9978.79	-1.55936	0.185272	3.87447e-17	3.7235e-15
RAB26	1562.38	-2.71057	0.322192	3.9996e-17	3.82179e-15
CCDC152	649.848	-1.95401	0.232769	4.67419e-17	4.39112e-15
MUC20	1200.98	-3.00733	0.358383	4.80514e-17	4.48892e-15
FCHSD2	3805.61	-1.76897	0.211087	5.28119e-17	4.87911e-15
FDFT1	3260.14	-1.79732	0.214586	5.4863e-17	5.04077e-15
SVOPL	147.924	-1.71581	0.204894	5.56311e-17	5.05578e-15
CSN2	9.72926e+06	-7.23953	0.864488	5.55307e-17	5.05578e-15
LOC108633231	92.0787	1.97447	0.236061	6.05231e-17	5.47063e-15
GABRB1	679.511	-4.29017	0.51313	6.23015e-17	5.6011e-15
SUOX	1072.12	-1.67075	0.199847	6.26408e-17	5.6015e-15
DUSP4	11859.8	-3.02447	0.36185	6.36061e-17	5.65756e-15
LOC102183471	448.349	-1.86598	0.223835	7.65803e-17	6.73987e-15
PAH	88.906	-6.0062	0.721182	8.20339e-17	7.10762e-15
SLC50A1	2606.93	-2.2656	0.272386	8.97595e-17	7.7369e-15
LPIN1	6772.59	-2.88644	0.347274	9.43298e-17	8.07635e-15
PRADC1	666.932	-2.41268	0.291045	1.13523e-16	9.63618e-15
BTN1A1	143371	-6.42616	0.775864	1.20528e-16	1.01792e-14
DQX1	854.031	-1.79809	0.218032	1.62544e-16	1.35903e-14
RUSC2	3637.53	-1.85938	0.225512	1.64951e-16	1.3655e-14
S100A13	1593.01	1.86194	0.226101	1.79552e-16	1.47905e-14
AP1M1	5471.81	-1.84913	0.225116	2.13728e-16	1.75075e-14
IFIT2	312.573	1.58473	0.193488	2.60503e-16	2.10441e-14
TBC1D24	4195	-2.19025	0.267802	2.87107e-16	2.28619e-14
LOC108637764	720.479	-3.29832	0.405159	3.92625e-16	3.1116e-14
LOC108637636	43.1678	-3.17334	0.390682	4.56458e-16	3.56677e-14
SMIM1	531.751	-1.53396	0.188965	4.74999e-16	3.69439e-14
GPR33	84.9119	-2.95585	0.364266	4.87672e-16	3.7754e-14
TM7SF2	1127.08	-2.18817	0.270283	5.68584e-16	4.3614e-14
ARSG	2445.1	-1.54006	0.190561	6.38475e-16	4.85299e-14
FDPS	1914.63	-1.70434	0.210977	6.56862e-16	4.97016e-14
CSDC2	3557.16	-4.58942	0.56848	6.85175e-16	5.11495e-14
KCNK6	4709.8	-1.82875	0.226514	6.83308e-16	5.11495e-14
GLYCAM1	421338	-6.50359	0.807065	7.73459e-16	5.72291e-14
ALDOC	442.055	-3.30623	0.412184	1.04672e-15	7.57717e-14
LOC102189356	14237.5	1.74428	0.217484	1.05534e-15	7.60665e-14
PDE3B	3986.5	-2.117	0.264036	1.07624e-15	7.724e-14
CITED2	7731.38	-2.69179	0.336662	1.29034e-15	9.22097e-14
DBI	1221.69	-2.14896	0.269813	1.65703e-15	1.16915e-13
LOC102170671	19.85	-8.34838	1.04894	1.7361e-15	1.21979e-13
LRRD1	67.9754	-2.84421	0.358799	2.24468e-15	1.55106e-13
ALOX5AP	295.017	1.67897	0.211899	2.31029e-15	1.58982e-13
SFT2D1	8091.97	-1.93376	0.24411	2.34355e-15	1.6061e-13
SLC5A1	2191.16	-3.59945	0.454512	2.38704e-15	1.62677e-13
LOC100861326	3017.16	-1.54282	0.195066	2.58947e-15	1.74662e-13
FAM84B	6036.73	-2.24147	0.284083	3.0171e-15	2.02618e-13
SGCD	2747.09	-3.60851	0.457424	3.05224e-15	2.04158e-13
CHRNE	565.257	-1.67731	0.212766	3.18759e-15	2.12362e-13
CMTM8	4656.86	-1.85842	0.236017	3.43284e-15	2.26893e-13
LIPE	430.885	-1.7365	0.220733	3.63227e-15	2.39129e-13
KLHDC4	3371.1	-1.75547	0.2234	3.90478e-15	2.56062e-13
TRIM46	159.339	-2.92593	0.372432	3.95712e-15	2.58481e-13
CCNYL1	3697.93	-1.78991	0.227907	4.03956e-15	2.62839e-13
CDH26	91.6932	4.10258	0.522592	4.14533e-15	2.67128e-13
BPIFA1	1229.44	-4.41103	0.561934	4.16939e-15	2.67128e-13
PMVK	609.163	-1.51678	0.193284	4.24716e-15	2.71073e-13
PCED1A	1827.98	-1.75954	0.224408	4.47656e-15	2.84628e-13
IGFBP3	1369.96	1.9599	0.250386	4.97675e-15	3.15232e-13
LRRC38	858.282	-2.99689	0.383096	5.16552e-15	3.24729e-13
OSBPL1A	4061.75	-1.61577	0.207264	6.40429e-15	3.99599e-13
THRB	13713.1	-2.26352	0.290411	6.48222e-15	4.02958e-13
C11H2orf40	80.8904	-3.08706	0.39694	7.41873e-15	4.59467e-13
RRAGD	1294.82	-2.78422	0.358096	7.54042e-15	4.6528e-13
TMEM25	2087.56	-2.48383	0.319707	7.90598e-15	4.86043e-13
VEPH1	1108.37	-3.06739	0.395416	8.6705e-15	5.27229e-13
EBPL	606.232	-2.0504	0.265095	1.03718e-14	6.23876e-13
SHCBP1	243.674	-3.33809	0.432066	1.11086e-14	6.65799e-13
ARL10	1435.37	-2.5723	0.334083	1.36516e-14	8.12389e-13
KCTD19	97.4718	1.86227	0.242626	1.64809e-14	9.73827e-13
C20H5orf38	5304.62	-1.66813	0.217395	1.67681e-14	9.87308e-13
SGK2	284.361	-3.65911	0.477205	1.74974e-14	1.02664e-12
AACS	3880.98	-1.98225	0.259004	1.95787e-14	1.14075e-12
LRG1	1589.85	-3.84287	0.503108	2.20175e-14	1.27397e-12
RHOU	4924.88	-2.1122	0.276612	2.24134e-14	1.28796e-12
PPP1R16B	4433.92	-1.87266	0.245496	2.3831e-14	1.36473e-12
SLC2A9	1977.12	-3.82478	0.502039	2.56626e-14	1.46461e-12
PPP2R2B	2415.16	-3.98278	0.523749	2.86295e-14	1.61414e-12
GPR160	1264.02	-3.38544	0.445894	3.13852e-14	1.75526e-12
PI15	1038.68	-1.54744	0.204196	3.50319e-14	1.95268e-12
MFSD10	4226.89	-1.5731	0.207719	3.64087e-14	2.01598e-12
LOC102176958	32.4389	-2.89349	0.382297	3.76996e-14	2.08057e-12
MOCS1	3549.89	-2.85149	0.377697	4.3627e-14	2.38409e-12
LAMB4	758.304	-4.29239	0.569251	4.68484e-14	2.55179e-12
ATG12	4211.24	-1.96495	0.261046	5.18236e-14	2.81362e-12
CAPN8	661.616	-5.59651	0.743679	5.25444e-14	2.83922e-12
B3GALT1	503.097	-4.22796	0.562237	5.48184e-14	2.93806e-12
BUB1B	603.695	-1.52807	0.203408	5.80806e-14	3.10295e-12
LOC102174841	384.334	-3.16945	0.421932	5.83404e-14	3.1069e-12
TMOD4	1265.28	-2.48763	0.331593	6.28197e-14	3.33483e-12
LOC102177058	63.4318	-7.19315	0.959018	6.35557e-14	3.36322e-12
ERO1A	4500.99	-2.80037	0.373781	6.78306e-14	3.57812e-12
ELF5	55795.5	-2.225	0.297088	6.92016e-14	3.63896e-12
PGAP1	640.149	-1.92033	0.256586	7.20096e-14	3.77475e-12
INSL6	274.866	-1.64914	0.22038	7.25479e-14	3.79108e-12
LOC102178810	16565.2	-6.5029	0.87125	8.40135e-14	4.36296e-12
SYTL2	7688.28	-1.51432	0.203054	8.80281e-14	4.54323e-12
TECRL	55.9614	-4.93641	0.66524	1.16692e-13	5.9131e-12
SLC6A4	1567.43	-2.41795	0.326843	1.38357e-13	6.96869e-12
GRAMD2	4040.29	-2.27796	0.308149	1.44188e-13	7.24056e-12
GIPC2	2511.91	-2.41864	0.327568	1.54018e-13	7.71106e-12
GPT2	2170.6	-1.5166	0.205691	1.666e-13	8.24226e-12
FST	439.727	-2.4968	0.338815	1.71667e-13	8.46791e-12
TNFSF8	271.659	1.66335	0.225933	1.81016e-13	8.87011e-12
C6H4orf32	2367.17	-2.62351	0.356367	1.81412e-13	8.87011e-12
ABHD3	1620.3	-2.40938	0.327894	2.01103e-13	9.80421e-12
PSMB10	1421.18	1.81505	0.247417	2.20051e-13	1.06968e-11
B4GALT1	29327.3	-2.71503	0.371177	2.58027e-13	1.24344e-11
RAPGEF2	6988.35	-1.71961	0.235141	2.61069e-13	1.25089e-11
SLC44A3	1607.82	-2.08103	0.28463	2.64447e-13	1.25985e-11
ABCA2	4313.1	-2.39738	0.328081	2.72606e-13	1.29503e-11
LOC102186442	604.495	-3.48302	0.477061	2.85645e-13	1.34931e-11
SLC30A4	4832.2	-2.69925	0.369831	2.90778e-13	1.36969e-11
SLC16A1	7652.4	-2.9961	0.411133	3.15912e-13	1.4839e-11
EML6	2634.15	-2.00957	0.275811	3.19244e-13	1.49117e-11
GPR1	241.019	-2.7567	0.378683	3.3457e-13	1.55841e-11
IRS1	6611.83	-1.84979	0.254251	3.45261e-13	1.60374e-11
BCO1	21.0772	-2.62697	0.361165	3.4998e-13	1.62115e-11
LOC102172613	3790.32	-2.0343	0.27994	3.6782e-13	1.69908e-11
XIRP1	82.3781	-1.69554	0.233788	4.09266e-13	1.88533e-11
STON2	5588.65	-2.67689	0.369856	4.56561e-13	2.08596e-11
FGD6	3178.59	-1.77683	0.245915	4.99689e-13	2.25833e-11
SULT1C2	35.5337	-7.29675	1.01168	5.49323e-13	2.45609e-11
TMEM125	1262.67	-1.95383	0.27129	5.93379e-13	2.62499e-11
ROGDI	2614.13	-1.73921	0.241519	5.97134e-13	2.63464e-11
MROH8	35.7437	-1.79225	0.249101	6.25161e-13	2.74382e-11
CSN3	3.04366e+06	-5.15516	0.716624	6.30707e-13	2.76091e-11
LOC102185228	524.863	-1.74913	0.243349	6.58764e-13	2.86871e-11
LOC102191110	1296.33	-1.78412	0.248304	6.70902e-13	2.91398e-11
LOC102178625	153.577	-2.40042	0.334603	7.28788e-13	3.1258e-11
PLEKHD1	941.138	-2.08372	0.290536	7.39127e-13	3.16104e-11
PIWIL4	183.962	-3.91242	0.546087	7.80884e-13	3.32263e-11
TBX15	175.332	1.53165	0.213892	8.01865e-13	3.40325e-11
A2ML1	819.06	-2.97455	0.415459	8.08683e-13	3.42349e-11
ARL15	2695.92	-2.26682	0.316651	8.14248e-13	3.43835e-11
CSF2RB	58036.7	-2.77067	0.387451	8.61407e-13	3.62832e-11
STC2	368.562	3.3154	0.463967	8.94922e-13	3.7506e-11
MYBPC1	266.388	-2.55315	0.357616	9.37746e-13	3.89106e-11
EPHA6	1776.3	-3.80793	0.533479	9.47585e-13	3.92216e-11
TOM1L1	3227.98	-1.64949	0.2312	9.71682e-13	4.01197e-11
LOC102171502	471.538	-2.46215	0.346075	1.1233e-12	4.60387e-11
AQP7	44.7296	-3.49622	0.492815	1.2993e-12	5.24804e-11
C3H1orf210	1038.33	-1.64394	0.23183	1.33012e-12	5.35956e-11
BPIFA2	147.971	-8.52925	1.20441	1.42387e-12	5.69617e-11
PLIN2	30998.1	-1.99898	0.282845	1.57866e-12	6.3003e-11
TMC5	4238.29	-2.05822	0.291688	1.71057e-12	6.71458e-11
TMEM100	210.799	1.88156	0.266794	1.75751e-12	6.88271e-11
RND2	441.556	-1.59165	0.225799	1.80256e-12	7.04264e-11
LIPG	239.003	-4.101	0.582652	1.94312e-12	7.55646e-11
HLF	1104.54	-1.53014	0.217564	2.0201e-12	7.80142e-11
LOC106501757	679.66	-2.87742	0.409518	2.11996e-12	8.14943e-11
ADCY10	56.3044	-3.11926	0.443985	2.13158e-12	8.1753e-11
NEBL	6926.02	-1.70793	0.244088	2.61147e-12	9.90225e-11
LOC106503287	81.1022	2.51573	0.359582	2.62917e-12	9.92438e-11
SMYD2	2485.36	-1.62757	0.232632	2.62735e-12	9.92438e-11
SLC1A2	3213.76	-3.52206	0.503487	2.64631e-12	9.96658e-11
LOC102176094	12.9816	-7.24837	1.03901	3.03209e-12	1.12672e-10
LOC102188826	1606.63	1.63254	0.234081	3.07497e-12	1.14013e-10
CREB3L1	12359.6	-2.0994	0.30169	3.43178e-12	1.25847e-10
PLEKHH1	1027.49	-1.9796	0.284825	3.64691e-12	1.32573e-10
TMTC4	5039.9	-1.62023	0.233434	3.89773e-12	1.41078e-10
WBSCR27	85.6461	-1.82809	0.263563	4.03162e-12	1.44671e-10
LOC102178869	312.847	1.84104	0.265428	4.02986e-12	1.44671e-10
SPATA31C2	171.533	-1.84716	0.266546	4.20844e-12	1.50371e-10
ADGRF5	8193.12	-2.08788	0.301366	4.26627e-12	1.52112e-10
LOC102173852	2658.4	2.04485	0.295267	4.3469e-12	1.54657e-10
SLC22A16	6994.22	-2.75861	0.398994	4.71501e-12	1.66058e-10
NCEH1	315.717	1.52489	0.220848	5.03107e-12	1.76372e-10
NRL	80.8352	-3.68127	0.533534	5.20808e-12	1.81815e-10
TECR	4624.21	-1.52619	0.22146	5.52094e-12	1.91936e-10
SLC31A1	4928.63	-1.69047	0.245429	5.66521e-12	1.95545e-10
PCYT2	1164.42	-1.61459	0.23457	5.85333e-12	2.00985e-10
PKP2	1575.7	-2.187	0.318144	6.23111e-12	2.13081e-10
SQLE	2957.76	-1.91073	0.278109	6.40051e-12	2.17539e-10
LST1	123.384	1.77868	0.259367	6.99448e-12	2.34863e-10
FAP	3045.37	1.62333	0.23671	6.98797e-12	2.34863e-10
CTNNAL1	1752.53	-1.97902	0.288832	7.2928e-12	2.43414e-10
FGF18	38.7779	2.81715	0.411441	7.53949e-12	2.50647e-10
RPGRIP1	98.9313	-3.07519	0.449269	7.65506e-12	2.53984e-10
RUNDC1	1718.74	-1.6313	0.239198	9.11047e-12	2.97549e-10
LOC102170693	1911.01	1.90106	0.278838	9.24574e-12	3.01379e-10
LOC102185156	1570.55	-2.99899	0.440198	9.57013e-12	3.11346e-10
CRIP3	214.935	-2.185	0.321041	1.00353e-11	3.25844e-10
MVD	821.231	-1.65583	0.243414	1.02794e-11	3.33125e-10
CFAP43	73.1919	2.44097	0.359493	1.12116e-11	3.59156e-10
MYRFL	153.984	-2.35944	0.348163	1.22836e-11	3.8914e-10
LOC102187998	2005.75	1.89862	0.280165	1.22872e-11	3.8914e-10
MILR1	264.543	1.77827	0.262721	1.29958e-11	4.07723e-10
C16H1orf105	131.205	-2.65167	0.392528	1.42482e-11	4.4286e-10
LOC108638087	15.8589	-8.03205	1.18962	1.46027e-11	4.53036e-10
LOC102187782	109.9	1.57718	0.233687	1.48758e-11	4.60653e-10
DYNLRB2	172.164	1.62369	0.240607	1.49581e-11	4.61494e-10
STARD13	2995.87	-1.73726	0.257637	1.55097e-11	4.76754e-10
CPT1A	3165.65	2.1351	0.316717	1.56909e-11	4.80555e-10
GRAMD1B	2097.17	-2.05672	0.305303	1.62092e-11	4.94617e-10
MPC1	10726.9	-2.43172	0.36263	2.00317e-11	6.02465e-10
PRKAG3	51.1467	1.66154	0.247983	2.08124e-11	6.237e-10
PPM1K	3186	-1.76227	0.263179	2.14092e-11	6.40438e-10
RASSF4	7261.98	-2.08534	0.311499	2.16366e-11	6.46084e-10
SLC5A9	3073.22	-4.70214	0.704486	2.47965e-11	7.31299e-10
SFXN2	545.829	-1.55703	0.233466	2.57213e-11	7.54583e-10
LOC108638473	82.504	-2.12541	0.318857	2.63409e-11	7.71406e-10
CNNM2	2149.7	-1.77573	0.266547	2.70158e-11	7.89788e-10
GSTM3	487.571	1.72178	0.258468	2.71064e-11	7.91054e-10
DPP4	2556.75	-2.04767	0.307797	2.8785e-11	8.32773e-10
LOC102176685	77.6889	-3.89408	0.588881	3.77453e-11	1.0771e-09
LOC108637177	1692.5	-2.10965	0.319151	3.8381e-11	1.09151e-09
ATP2B2	4795.95	-2.39763	0.363043	3.99548e-11	1.1305e-09
LOC102183200	72.6568	-1.96087	0.297202	4.17404e-11	1.17614e-09
ADAMTS17	1175.66	-1.54196	0.233723	4.18492e-11	1.17614e-09
C9	8660.96	-4.63122	0.701954	4.1783e-11	1.17614e-09
LOC108636108	19.0395	-3.88652	0.589572	4.33641e-11	1.20939e-09
SLC39A14	3739.82	-1.71732	0.26102	4.72786e-11	1.3111e-09
C3H1orf194	92.6074	1.92803	0.293451	5.02419e-11	1.38315e-09
PRTFDC1	397.132	1.50781	0.229483	5.01607e-11	1.38315e-09
CNTNAP2	525.346	-2.61991	0.39902	5.17343e-11	1.41588e-09
TRIM17	348.231	-2.29279	0.349344	5.26886e-11	1.43964e-09
ENO2	146.035	1.55294	0.236977	5.63375e-11	1.53432e-09
CPEB3	1334.55	-1.54984	0.236775	5.92394e-11	1.60812e-09
PLOD2	1864.84	-1.94238	0.297077	6.22167e-11	1.68076e-09
HSD17B7	1700	-2.17692	0.333796	6.95061e-11	1.86562e-09
APOD	8904.95	1.96231	0.300944	7.00584e-11	1.87743e-09
SPA17	56.3096	1.68725	0.258793	7.04466e-11	1.88444e-09
FABP3	21822.3	-4.99862	0.767325	7.30076e-11	1.9256e-09
QRICH2	186.068	-1.75208	0.269449	7.90139e-11	2.06772e-09
LOC106501751	904.935	1.91786	0.295346	8.38106e-11	2.16948e-09
AJAP1	31.9804	2.41887	0.373082	8.96379e-11	2.30761e-09
CYTH4	798.988	1.5883	0.245031	9.04879e-11	2.32077e-09
FCGRT	5537.77	1.60442	0.248468	1.06607e-10	2.69286e-09
MPP6	1488.77	-1.5124	0.234628	1.14873e-10	2.87991e-09
EFHD1	9013.57	-2.19087	0.340092	1.17928e-10	2.94768e-09
STRC	124.792	-2.22858	0.346229	1.22065e-10	3.04198e-09
LOC108638538	172.425	-2.13347	0.331662	1.25377e-10	3.11988e-09
LOC106502056	146.819	-1.94006	0.302323	1.38822e-10	3.4138e-09
MEST	227.695	-2.5509	0.397503	1.38703e-10	3.4138e-09
ATF5	2668.69	-1.74397	0.271868	1.41047e-10	3.46341e-09
BTNL9	1752.39	-1.63584	0.255131	1.43826e-10	3.51617e-09
TRDN	337.601	-3.20492	0.500033	1.46081e-10	3.56089e-09
HOMER3	519.372	1.53318	0.239506	1.53954e-10	3.73647e-09
SLC1A5	3826.77	-2.28528	0.357152	1.56792e-10	3.78883e-09
EFR3B	1198.3	-2.42497	0.379449	1.65045e-10	3.96534e-09
LOC106503498	36.0809	-2.0869	0.326732	1.68977e-10	4.0424e-09
CLINT1	13366.5	-1.63169	0.255902	1.81519e-10	4.30549e-09
DNAJB9	1730.16	-1.91447	0.300271	1.82005e-10	4.31088e-09
LOC106503257	243.614	-2.02332	0.317804	1.93314e-10	4.55295e-09
MYBPH	1341.43	1.76445	0.277323	1.98561e-10	4.65686e-09
PLA2G2C	4062.67	-4.44778	0.701243	2.25769e-10	5.22897e-09
UCP2	1710.95	2.31895	0.365696	2.27979e-10	5.25829e-09
IRF8	1212.9	1.58398	0.249928	2.33168e-10	5.36319e-09
GCKR	119.149	-1.95578	0.308652	2.3503e-10	5.39859e-09
LOC102179062	30.1717	-3.41331	0.538783	2.36998e-10	5.43633e-09
GMFG	362.041	1.69351	0.267388	2.39589e-10	5.48822e-09
C26H10orf90	136.607	-2.6089	0.411957	2.40541e-10	5.5025e-09
LOC108637964	189.071	-1.57685	0.249079	2.44007e-10	5.57416e-09
SAMD12	5401.24	-1.54763	0.244563	2.48116e-10	5.64488e-09
ARL9	42.7754	-2.61252	0.413058	2.53528e-10	5.76018e-09
TC2N	5784.98	-2.12919	0.336731	2.56346e-10	5.80056e-09
LOC102184853	20.3664	-2.64056	0.417768	2.60468e-10	5.87793e-09
LOC102181614	612.099	-2.05172	0.325278	2.83411e-10	6.37846e-09
LOC102172041	326.343	-2.7464	0.43559	2.88178e-10	6.46835e-09
GAS7	2599.43	1.65179	0.262097	2.93438e-10	6.55123e-09
NUCB2	3304.65	-2.28799	0.363044	2.93395e-10	6.55123e-09
ASIC3	253.294	3.23125	0.513035	3.00906e-10	6.69115e-09
LOC102183203	437.088	-4.5347	0.720445	3.08798e-10	6.83935e-09
DOLK	816.573	-1.69442	0.269244	3.1089e-10	6.8766e-09
SIGLEC10	189.324	1.52376	0.242292	3.19637e-10	7.06074e-09
ACSL1	9473.4	-1.98423	0.315683	3.26789e-10	7.20918e-09
RARRES1	755.584	2.18731	0.348469	3.45353e-10	7.54901e-09
MMP7	188.571	2.44419	0.389495	3.48993e-10	7.61862e-09
SOCS6	1735.96	-1.6534	0.263578	3.54407e-10	7.71725e-09
LOC102168874	2640.67	1.68943	0.269535	3.65867e-10	7.93519e-09
PLXNA4	742.242	2.32189	0.370671	3.75186e-10	8.12676e-09
RGS1	318.104	1.88234	0.301159	4.09638e-10	8.79329e-09
ERC2	237.081	-2.66043	0.425744	4.13345e-10	8.86149e-09
ATP13A5	983.528	-4.3929	0.703791	4.32652e-10	9.22806e-09
CLIC5	565.524	-1.72389	0.276331	4.41755e-10	9.38631e-09
ISG20	94.7854	1.99308	0.319515	4.43664e-10	9.41491e-09
SERP1	7449.77	-1.68211	0.269853	4.56266e-10	9.63344e-09
LOC102186937	48.4205	-1.6057	0.257811	4.7179e-10	9.93611e-09
PAK5	179.555	1.93787	0.311773	5.1114e-10	1.07109e-08
RASEF	3745.62	-2.38889	0.384762	5.34062e-10	1.11632e-08
SVIP	179.119	-1.72354	0.277815	5.50812e-10	1.14276e-08
NRG4	156.624	-1.87178	0.30213	5.81837e-10	1.19413e-08
CDH4	400.69	1.55217	0.250544	5.81999e-10	1.19413e-08
SCN7A	2048.27	-5.535	0.894975	6.22866e-10	1.27081e-08
KIAA1161	714.867	-1.86901	0.302407	6.3922e-10	1.29564e-08
FAM46A	4713.89	-2.48064	0.402145	6.89261e-10	1.38365e-08
LOC102173247	30.0565	-3.24715	0.527154	7.28482e-10	1.45751e-08
ARHGEF33	200.55	-2.57068	0.417911	7.68723e-10	1.53031e-08
GALNT15	1924.09	2.56575	0.417143	7.71064e-10	1.53314e-08
CLDND2	141.173	1.67667	0.272754	7.88775e-10	1.5665e-08
LOC102172692	143.496	-3.75246	0.610904	8.12476e-10	1.60671e-08
PLLP	1853.32	-1.81308	0.295174	8.12865e-10	1.60671e-08
ATP7B	427.421	-2.53591	0.413499	8.63426e-10	1.69662e-08
LSAMP	669.441	-1.73406	0.282833	8.7316e-10	1.71373e-08
CD96	210.915	1.70087	0.277506	8.83673e-10	1.7303e-08
LOC102172482	43.7206	-2.46816	0.403285	9.3486e-10	1.82412e-08
KIAA1755	626.187	2.0713	0.3386	9.521e-10	1.84913e-08
CACHD1	4312.97	-1.53385	0.250889	9.73782e-10	1.8825e-08
NCKAP5	1134.49	-2.50906	0.410857	1.01586e-09	1.95706e-08
GSG1	199.26	-2.10456	0.345056	1.06606e-09	2.04434e-08
GPR65	116.532	1.57886	0.258986	1.08545e-09	2.07677e-08
ELL2	10436.9	-2.1506	0.353072	1.12133e-09	2.14296e-08
LOC102181155	60.3294	-4.9291	0.809521	1.1368e-09	2.1651e-08
KLF11	1567.95	1.97014	0.323601	1.14197e-09	2.17248e-08
PLBD1	1350.11	1.56646	0.257594	1.19329e-09	2.26237e-08
AGXT2	103.954	-1.64763	0.271112	1.22222e-09	2.31199e-08
CMTM6	12297.5	-1.55721	0.256445	1.26106e-09	2.38277e-08
WASF1	104.621	-1.72634	0.284877	1.3617e-09	2.5556e-08
RNASE6	417.739	1.78129	0.294629	1.48623e-09	2.77065e-08
LOC108636853	24.7835	-1.96422	0.324929	1.49353e-09	2.78115e-08
NKX3-1	72.1316	2.29786	0.38086	1.6061e-09	2.95784e-08
TESMIN	28.0475	2.78459	0.462066	1.67651e-09	3.0706e-08
FZD5	988.605	-3.18696	0.528985	1.69454e-09	3.09684e-08
MFSD4A	3241.95	-1.76938	0.293863	1.7324e-09	3.16258e-08
LRRC3B	838.988	-3.30848	0.549684	1.75627e-09	3.19917e-08
CTSS	3560.17	1.61677	0.268902	1.82684e-09	3.31327e-08
LOC102184324	3117.03	-1.51209	0.251876	1.93351e-09	3.48783e-08
MDGA2	4110.63	-2.6984	0.449589	1.94978e-09	3.50626e-08
PTPRG	5715.05	-1.78642	0.297845	1.99982e-09	3.59195e-08
TMEM53	469.005	-1.50101	0.250794	2.1636e-09	3.86536e-08
TMEM171	1648.63	-2.47596	0.413741	2.17308e-09	3.87401e-08
B4GALT6	399.629	1.50721	0.251921	2.19239e-09	3.89597e-08
SLC25A34	261.129	1.61731	0.270589	2.27316e-09	4.0274e-08
NLRP12	634.66	-1.72435	0.288849	2.37654e-09	4.19711e-08
LOC102180455	642.207	-1.8108	0.303332	2.37691e-09	4.19711e-08
TYROBP	938.705	1.64188	0.275249	2.44505e-09	4.31289e-08
LOC102180194	4150.94	-6.23386	1.04552	2.48517e-09	4.37903e-08
ADIRF	831.837	1.83583	0.308132	2.55461e-09	4.4825e-08
CIITA	1376.72	1.80668	0.303546	2.6502e-09	4.63563e-08
HPDL	23.2413	2.31055	0.389079	2.87613e-09	4.99425e-08
CRISP2	31.1902	-4.326	0.729057	2.9619e-09	5.12192e-08
LOC102186320	54.8467	3.47154	0.585548	3.05329e-09	5.26906e-08
SEZ6L2	39.6809	1.96276	0.33118	3.09364e-09	5.32021e-08
MYOZ3	49.6678	1.82784	0.308421	3.09566e-09	5.32021e-08
ANO3	286.532	-1.53068	0.258312	3.10969e-09	5.33883e-08
LOC102188768	29.3662	-2.44304	0.41288	3.27749e-09	5.5917e-08
FAM20A	29279.5	-2.16901	0.366588	3.28373e-09	5.5917e-08
DDC	156.063	1.81825	0.307431	3.3318e-09	5.6509e-08
WISP2	594.872	-2.33363	0.394572	3.33201e-09	5.6509e-08
ORAI1	2041.77	-1.51483	0.256108	3.32253e-09	5.6509e-08
SEC11C	4593.47	-1.74408	0.294999	3.37612e-09	5.71411e-08
C1QB	3605.25	1.5545	0.263056	3.43347e-09	5.79944e-08
HRASLS	71.8751	-4.14482	0.702037	3.5482e-09	5.96911e-08
FOLR2	766.966	1.51536	0.256762	3.59505e-09	6.03578e-08
HRH1	344.221	2.03235	0.344375	3.60074e-09	6.03927e-08
LOC102178303	33.0506	1.73946	0.295015	3.72044e-09	6.21392e-08
LOC106501960	38.5517	-2.84199	0.482572	3.87943e-09	6.45491e-08
PAQR7	143.247	1.80037	0.305785	3.91572e-09	6.50881e-08
TMEM132C	186.008	1.89716	0.322661	4.10929e-09	6.81027e-08
EXTL1	1368.71	-3.11023	0.529208	4.17405e-09	6.89709e-08
PTGES3L	144.204	-1.8452	0.314588	4.47967e-09	7.34006e-08
MARC1	7778.02	-2.00724	0.342335	4.53519e-09	7.39156e-08
PDE10A	3339.48	-2.07317	0.354074	4.76433e-09	7.74238e-08
LOC102186288	44.9859	-4.56577	0.780418	4.90334e-09	7.95283e-08
C15H11orf96	1738.53	1.7446	0.298198	4.90105e-09	7.95283e-08
LDLR	2405.37	-1.71886	0.293812	4.90974e-09	7.9555e-08
XDH	237038	-2.5806	0.441677	5.135e-09	8.28037e-08
ESR2	101.889	-1.61771	0.277372	5.46701e-09	8.76504e-08
LCAT	1481.21	-1.82431	0.312977	5.57989e-09	8.93745e-08
MMP14	3288.4	1.56771	0.269199	5.75887e-09	9.16268e-08
UCP1	35.7681	2.25338	0.386981	5.78133e-09	9.18967e-08
CBLN4	115.484	2.04414	0.351827	6.24468e-09	9.842e-08
ACTG2	1248.71	-2.09048	0.359925	6.31864e-09	9.93982e-08
LRRC8A	8330.59	-1.67761	0.288874	6.34535e-09	9.97246e-08
C1QC	3318.43	1.56537	0.269573	6.36592e-09	9.99539e-08
RGS16	295.137	1.91427	0.33039	6.87352e-09	1.07019e-07
SEC62	9140.35	-1.63335	0.281938	6.9021e-09	1.07365e-07
CYGB	946.304	1.54261	0.266333	6.95349e-09	1.0795e-07
NKG7	543.288	1.52157	0.2629	7.13828e-09	1.10422e-07
UXS1	4398.38	-1.7466	0.30237	7.6337e-09	1.17003e-07
GPRC5B	4323.79	-2.10677	0.365335	8.08466e-09	1.23238e-07
LOC102184002	840.721	-1.52935	0.266075	9.03953e-09	1.36548e-07
C6	139.375	2.24883	0.392794	1.03303e-08	1.53141e-07
PROP1	59.123	-2.59084	0.452703	1.04631e-08	1.54972e-07
SLC7A6	928.214	-1.87174	0.327315	1.07499e-08	1.58658e-07
LOC102172072	80.7508	1.50333	0.262986	1.08809e-08	1.6045e-07
C17H4orf45	176.678	-4.67342	0.817962	1.10683e-08	1.6307e-07
MNS1	104.98	1.58635	0.277778	1.12404e-08	1.6546e-07
MT3	66.1335	2.03563	0.356484	1.12775e-08	1.6586e-07
STRA6	350.015	2.32008	0.406497	1.14649e-08	1.68025e-07
CD24	47729.1	-2.3798	0.417085	1.15811e-08	1.6943e-07
CTNS	3791.34	-2.05796	0.360842	1.17564e-08	1.71694e-07
LRRC66	233.912	-2.07058	0.363098	1.18051e-08	1.72256e-07
LOC102179277	32.873	2.38037	0.417495	1.18726e-08	1.7309e-07
DRD5	12.6885	-3.73741	0.655528	1.18851e-08	1.73121e-07
LEXM	24.794	-2.18816	0.383965	1.20616e-08	1.75234e-07
C1QA	2660.59	1.5993	0.280742	1.22142e-08	1.77296e-07
LRRC36	130.932	1.55317	0.272759	1.23876e-08	1.79657e-07
RAB38	213.246	1.85518	0.325925	1.25525e-08	1.81576e-07
PIPOX	101.794	-2.54638	0.447689	1.28668e-08	1.85657e-07
RSPH6A	62.0815	-2.51522	0.443124	1.37799e-08	1.97962e-07
TEX15	856.09	-1.84631	0.325535	1.41454e-08	2.02691e-07
MIGA2	4378.82	-1.59624	0.281952	1.50166e-08	2.13526e-07
GDA	2009.39	-1.73193	0.305984	1.51195e-08	2.14807e-07
TEKT1	19.4161	2.39594	0.424015	1.59885e-08	2.2558e-07
MAPK15	201.458	2.46865	0.437122	1.62778e-08	2.29122e-07
BATF2	62.5677	1.72433	0.305454	1.65038e-08	2.32108e-07
SEC14L3	17.7468	-6.30907	1.11828	1.68301e-08	2.36102e-07
LOC106503499	7.99293	-4.08357	0.724496	1.73616e-08	2.43149e-07
LOC102173834	177.464	1.5523	0.275559	1.7682e-08	2.47167e-07
BEAN1	604.747	2.07405	0.368211	1.77326e-08	2.47516e-07
DRC1	251.022	2.54852	0.452848	1.82562e-08	2.54188e-07
PLPPR1	37.1421	2.16622	0.384964	1.83291e-08	2.5499e-07
SHC2	967.522	1.57622	0.281155	2.06753e-08	2.8362e-07
MAFB	2432.03	1.74726	0.312264	2.20049e-08	2.98916e-07
GRIN2B	25.1391	-2.14246	0.383042	2.22825e-08	3.01462e-07
UGP2	10275.4	-1.56006	0.279175	2.2955e-08	3.0981e-07
APOA5	7.95813	-5.11534	0.916162	2.35808e-08	3.17231e-07
SLC7A5	3972.39	-2.37162	0.425115	2.42227e-08	3.25082e-07
TMEM190	47.7206	-1.76082	0.315892	2.48798e-08	3.32833e-07
HPSE2	189.101	1.82168	0.32685	2.49778e-08	3.33876e-07
S100A14	1755.64	1.52824	0.274235	2.50775e-08	3.34941e-07
PLCXD3	295.352	1.63058	0.292802	2.5639e-08	3.4135e-07
ARG2	1226.21	-1.80301	0.323821	2.57771e-08	3.42414e-07
IL15RA	507.554	1.89771	0.341042	2.6298e-08	3.48735e-07
LOC108638455	132.916	-2.36908	0.426482	2.777e-08	3.67382e-07
SLC38A3	2913.2	-1.92598	0.347646	3.02371e-08	3.96568e-07
LOC102190523	8.49504	-3.32872	0.601083	3.06157e-08	4.00923e-07
LOC100861279	5592.15	-1.75751	0.31749	3.10115e-08	4.0577e-07
SLC1A1	11423	-2.14409	0.387413	3.12321e-08	4.08019e-07
AGBL2	320.613	1.55624	0.281521	3.23957e-08	4.20918e-07
LOC102190717	96.8009	1.72013	0.311191	3.24692e-08	4.21545e-07
FAM216B	25.8641	2.92921	0.530085	3.27746e-08	4.24941e-07
MPPED2	277.526	-1.83328	0.332098	3.38435e-08	4.37351e-07
LOC102169846	5.91397	-6.1038	1.10656	3.46747e-08	4.46023e-07
TMEM8A	2944.61	-1.68839	0.307105	3.84619e-08	4.88465e-07
FOXJ1	281.359	2.90196	0.527884	3.85559e-08	4.89174e-07
MSC	232.631	1.58107	0.287654	3.87501e-08	4.9015e-07
ANO1	7021.59	1.66053	0.302107	3.87437e-08	4.9015e-07
PROX1	1671.92	-1.71999	0.313115	3.94772e-08	4.97091e-07
LOC108636740	255.589	-2.04328	0.372586	4.15717e-08	5.20331e-07
TRAF3IP3	3833.9	-1.50917	0.275243	4.18028e-08	5.22831e-07
AAK1	4125.26	-1.67598	0.305794	4.23534e-08	5.28532e-07
NEB	2608.29	-2.14361	0.391265	4.28512e-08	5.34345e-07
AGR2	779.253	-2.35889	0.430638	4.30961e-08	5.37e-07
UNC80	66.9166	-1.8489	0.337598	4.33523e-08	5.39789e-07
SLC26A7	103.311	-1.96983	0.360622	4.69929e-08	5.80366e-07
KNG1	22.8085	2.1649	0.396706	4.8371e-08	5.95626e-07
SNED1	8065.79	1.52737	0.280625	5.24611e-08	6.42207e-07
SLC39A12	36.5526	-4.02228	0.740093	5.48457e-08	6.68462e-07
CDO1	13906.7	-1.83876	0.338661	5.65138e-08	6.86291e-07
SLC39A8	15002.1	-2.02106	0.372402	5.72791e-08	6.94577e-07
FAM163A	15.6269	3.1848	0.586981	5.77172e-08	6.98875e-07
LOC102178109	5406.94	-1.536	0.283114	5.78347e-08	6.99792e-07
ATP13A4	1641.7	-5.35333	0.98755	5.93266e-08	7.15255e-07
TRPV5	9.90467	4.65693	0.860733	6.2877e-08	7.54253e-07
LOC102184859	2511.01	-1.93009	0.357336	6.61556e-08	7.8793e-07
LMNTD2	32.4	-1.77507	0.328685	6.64406e-08	7.90761e-07
ADRB1	224.082	-2.49571	0.462707	6.90145e-08	8.19064e-07
TSNAXIP1	35.3117	2.65402	0.492354	7.02719e-08	8.30456e-07
UMODL1	14.6298	3.38845	0.629953	7.49409e-08	8.79412e-07
LOC102191099	226.886	1.6328	0.303556	7.49392e-08	8.79412e-07
C1H3orf52	382.851	2.00888	0.373509	7.51445e-08	8.81182e-07
ZNF683	236.476	1.5681	0.291618	7.56397e-08	8.85747e-07
LOC102176691	244.454	1.91792	0.357254	7.93954e-08	9.25836e-07
CLIC1	3606.24	1.70731	0.318093	7.99139e-08	9.30585e-07
PIGR	59558.3	-3.5427	0.661759	8.62852e-08	9.96451e-07
LOC102189753	9298.29	1.80366	0.33696	8.66261e-08	9.99524e-07
LOC102175526	1916.21	-1.6464	0.307694	8.75771e-08	1.00789e-06
ALDH1A1	5810.37	-1.86159	0.348048	8.86079e-08	1.01835e-06
CLEC7A	356.591	1.92732	0.360661	9.09867e-08	1.0399e-06
TBX10	14.0143	-2.28897	0.428515	9.21159e-08	1.05001e-06
DMRT2	264.501	1.8218	0.341471	9.54593e-08	1.0859e-06
LOC108637775	18.1461	2.20097	0.413121	9.94882e-08	1.12181e-06
LOC106503900	75.4863	1.52579	0.286412	9.97148e-08	1.12361e-06
LRRC3C	36.2153	-3.55615	0.667989	1.01702e-07	1.14215e-06
CUX2	68.9861	-1.87396	0.352207	1.03414e-07	1.15826e-06
CTXN3	40.2314	-2.48803	0.468164	1.06983e-07	1.1947e-06
INSC	878.577	-2.77655	0.522589	1.07793e-07	1.20167e-06
FGF23	8.0707	3.48082	0.65539	1.08987e-07	1.21337e-06
FAM178B	179.023	1.54036	0.290364	1.12714e-07	1.24656e-06
RSPH1	171.639	1.6095	0.303909	1.18366e-07	1.30476e-06
INHBB	1507.44	2.10175	0.396931	1.19009e-07	1.31098e-06
CD209	175.066	1.6071	0.303628	1.20334e-07	1.32383e-06
PRKG1	3720.98	-1.69037	0.319388	1.20634e-07	1.32539e-06
ANKDD1B	156.268	-1.76507	0.333621	1.21877e-07	1.33466e-06
ST8SIA2	216.465	1.88514	0.35652	1.23923e-07	1.35513e-06
PADI2	1178.43	1.54367	0.292415	1.29873e-07	1.40839e-06
ADTRP	684.891	2.31351	0.438456	1.31685e-07	1.42342e-06
CYSLTR2	654.31	1.57368	0.298301	1.32419e-07	1.43044e-06
LOC102176721	392.959	1.67213	0.317296	1.36479e-07	1.46672e-06
CFB	677.642	1.76631	0.335395	1.39155e-07	1.49355e-06
NXNL2	311.102	-2.30371	0.437589	1.40537e-07	1.50645e-06
TAGLN2	9118.3	1.50514	0.285948	1.41207e-07	1.51072e-06
BCL2L14	232.019	1.52863	0.290701	1.45288e-07	1.54943e-06
FUT7	135.679	-1.83756	0.349501	1.45895e-07	1.55392e-06
SLC41A1	5721.16	-1.90105	0.362965	1.62717e-07	1.71125e-06
DOK2	429.887	1.51383	0.289449	1.69476e-07	1.77679e-06
CD83	192.151	1.57828	0.3018	1.69931e-07	1.78044e-06
NAIP	642.038	1.57288	0.301151	1.76138e-07	1.83741e-06
LOC102177790	60.1868	-1.60964	0.309391	1.96508e-07	2.0309e-06
KCNH7	20.7598	-1.8674	0.359286	2.01938e-07	2.07692e-06
CCL19	261.261	2.85459	0.550107	2.11248e-07	2.16055e-06
TPD52L1	3172.74	-1.81665	0.350546	2.19124e-07	2.23413e-06
CD38	646.742	-2.59923	0.501929	2.23693e-07	2.27077e-06
FAM169B	133.621	2.32717	0.449858	2.30213e-07	2.32931e-06
ADAMTS7	714.593	1.58947	0.307794	2.41639e-07	2.42976e-06
CMTM3	1431.61	1.56335	0.302755	2.4206e-07	2.43253e-06
MGP	13295.3	2.25712	0.437747	2.51998e-07	2.52028e-06
LOC102178816	68.4412	2.07745	0.403802	2.67923e-07	2.65887e-06
FSTL3	431.627	1.94628	0.379318	2.88222e-07	2.83176e-06
JPH3	64.5162	-2.40623	0.469453	2.96592e-07	2.90887e-06
LRRC6	112.041	2.20087	0.429414	2.97106e-07	2.91049e-06
SPTLC3	2583.45	-1.53751	0.300056	2.98995e-07	2.92386e-06
LOC102177263	3430.54	1.72549	0.336927	3.03483e-07	2.96255e-06
LOC102191453	108.025	-3.58873	0.701824	3.1635e-07	3.0738e-06
EGR2	235.669	1.65665	0.324031	3.17697e-07	3.08509e-06
RNF222	127.02	-2.35622	0.461122	3.22564e-07	3.12872e-06
FERMT3	661.9	1.56677	0.306826	3.28384e-07	3.17964e-06
LOC102182573	75.6153	1.68123	0.329772	3.42993e-07	3.3096e-06
LOC102184151	4.29641	-5.13669	1.01537	4.21581e-07	3.97837e-06
MUSK	25.964	2.0679	0.408821	4.23254e-07	3.98965e-06
KCNK10	16.3078	-3.21151	0.635032	4.25375e-07	4.00288e-06
LOC102186863	36.9666	-1.84967	0.365795	4.26851e-07	4.01225e-06
TNNI1	116.627	1.63104	0.322575	4.27428e-07	4.01543e-06
LOC102170772	422.06	1.51743	0.300134	4.28527e-07	4.01897e-06
SLITRK6	1294.75	-3.69034	0.73092	4.44346e-07	4.14872e-06
LOC108635821	321.121	1.68758	0.334394	4.49555e-07	4.19267e-06
SERAC1	1247.61	-1.73619	0.344037	4.4989e-07	4.19346e-06
AMTN	23.3974	-2.59434	0.514673	4.63712e-07	4.31268e-06
KCNK16	12.2055	2.30606	0.458221	4.83769e-07	4.48176e-06
TRPV1	56.9034	-3.43044	0.681768	4.86189e-07	4.50169e-06
JUNB	3657.72	2.05551	0.408848	4.96748e-07	4.58676e-06
CFAP54	932.734	1.6134	0.321062	5.02923e-07	4.6259e-06
SDSL	1805.63	-3.65693	0.727768	5.03799e-07	4.6314e-06
TTC29	46.0067	1.65304	0.329298	5.17027e-07	4.73738e-06
SLAMF7	201.635	1.77005	0.352977	5.31358e-07	4.84985e-06
EVA1C	2470.64	1.77387	0.35416	5.48114e-07	4.97858e-06
PLAC8	279.572	1.59578	0.318708	5.52737e-07	5.01784e-06
EPHA5	910.572	-2.66331	0.531927	5.53097e-07	5.01839e-06
LOC102174664	406.637	-4.82548	0.96597	5.869e-07	5.29636e-06
ABCA1	2557.96	1.98818	0.398236	5.96165e-07	5.36838e-06
CTSK	5063.54	1.7244	0.34547	5.99232e-07	5.39309e-06
SMTN	4003.83	-1.64531	0.329652	6.00474e-07	5.39606e-06
LOC102184937	13.6615	2.16128	0.433594	6.20987e-07	5.55005e-06
GALR3	95.0294	-1.56141	0.3141	6.65868e-07	5.89135e-06
LGALS3	3554.01	1.9438	0.39119	6.73163e-07	5.94017e-06
TTYH2	143.041	1.91205	0.385299	6.95881e-07	6.11629e-06
OSBPL10	8208.15	-1.63224	0.329232	7.13278e-07	6.25128e-06
OXTR	435.551	-2.36441	0.477334	7.29406e-07	6.37925e-06
CCR5	311.189	1.50076	0.30299	7.30187e-07	6.38274e-06
SEZ6	953.56	-2.44624	0.494525	7.55068e-07	6.58249e-06
TMEM176A	176.15	2.36985	0.479291	7.63436e-07	6.63868e-06
GSS	3124.78	-1.96849	0.398151	7.65101e-07	6.64624e-06
LOC108635826	136.463	1.52765	0.30926	7.82389e-07	6.78232e-06
LOC102176024	79.6173	-1.61824	0.32805	8.10187e-07	6.99068e-06
LRRC8C	1665.01	-2.06698	0.41924	8.21007e-07	7.06582e-06
LOC102179403	437.583	1.81642	0.368711	8.37532e-07	7.18757e-06
RNF152	2182.86	-1.96331	0.399774	9.0595e-07	7.71349e-06
TRPV6	2403.39	3.24521	0.661431	9.27928e-07	7.86648e-06
CROCC2	827.764	2.20907	0.450595	9.45973e-07	7.98917e-06
OLFM3	295.781	-3.70313	0.755364	9.46533e-07	7.98986e-06
SH2D5	25.6603	2.30519	0.47061	9.66688e-07	8.13126e-06
NUDT12	1460.72	-2.14708	0.438447	9.73044e-07	8.18062e-06
CHRM1	346.634	2.11456	0.431917	9.79246e-07	8.22862e-06
LOC102188452	1089.85	2.24029	0.457632	9.81075e-07	8.23985e-06
C1S	5619.61	1.69397	0.346105	9.86156e-07	8.26864e-06
EFHC1	66.6874	1.51672	0.309922	9.88718e-07	8.27909e-06
SPTA1	60.6468	-2.29787	0.470005	1.0133e-06	8.46372e-06
CEACAM16	233.415	1.79222	0.366742	1.02453e-06	8.54473e-06
LOC102181348	23.9801	-1.63525	0.334793	1.03761e-06	8.63232e-06
TNF	132.413	1.77511	0.363947	1.07497e-06	8.90321e-06
CA10	2558.3	-1.66355	0.341204	1.08521e-06	8.97472e-06
LOC102169149	476.916	2.74041	0.563335	1.14684e-06	9.40995e-06
LRRC4C	99.5207	1.65147	0.339874	1.17939e-06	9.63444e-06
C2H2orf80	16.3056	-3.28566	0.676379	1.18741e-06	9.68576e-06
HGF	217.719	1.53525	0.316592	1.23898e-06	1.00771e-05
CCDC13	4279.67	-2.21887	0.458037	1.27051e-06	1.02934e-05
CD180	164.607	1.79424	0.370549	1.28456e-06	1.03921e-05
KRT6A	60.5896	3.42868	0.708127	1.28604e-06	1.0399e-05
LOC102189920	770.635	-2.00344	0.413813	1.28917e-06	1.04142e-05
RCAN2	491.65	-2.22781	0.460608	1.32032e-06	1.06146e-05
C20H5orf49	28.5646	2.5506	0.52757	1.33401e-06	1.07144e-05
LOC102173969	295.274	1.64224	0.33975	1.34044e-06	1.07557e-05
SPI1	959.839	1.50726	0.311842	1.34211e-06	1.07639e-05
EFCAB6	136.418	1.549	0.320644	1.35919e-06	1.08748e-05
ATP6AP1L	26.8016	-1.81462	0.377231	1.50643e-06	1.18935e-05
STK32C	468.062	1.54741	0.322312	1.57896e-06	1.23785e-05
ANKRD63	48.8019	1.65216	0.344322	1.60025e-06	1.25103e-05
HRCT1	60.9423	1.64416	0.343783	1.73076e-06	1.34176e-05
MSLN	111.956	-1.72261	0.360279	1.74148e-06	1.34819e-05
LGALS1	1595.96	1.52862	0.32029	1.81845e-06	1.40324e-05
TNFAIP6	78.6252	1.80794	0.378933	1.83201e-06	1.41045e-05
SSTR2	33.5706	-1.69173	0.354843	1.86475e-06	1.43367e-05
BCL2A1	144.094	1.52644	0.320202	1.86897e-06	1.43625e-05
IQUB	13.9254	2.39145	0.501892	1.88975e-06	1.45155e-05
HES6	32.5297	2.3471	0.492805	1.90988e-06	1.46635e-05
KIAA1549	2125.58	-1.81542	0.381863	1.9931e-06	1.52185e-05
LOC102176598	121.117	2.4641	0.518391	2.00066e-06	1.52624e-05
LOC108635835	46.3545	-1.75887	0.370412	2.05024e-06	1.56137e-05
ATP6V0A4	49.6903	-2.85971	0.602432	2.06526e-06	1.57122e-05
THBS2	1171.1	1.9358	0.408084	2.09936e-06	1.59542e-05
SELL	118.736	1.69996	0.358728	2.14942e-06	1.63005e-05
CXCR4	657.889	1.67398	0.353591	2.19889e-06	1.66605e-05
PTAFR	530.027	1.54529	0.326535	2.21899e-06	1.679e-05
TPPP3	1279.41	1.79649	0.379643	2.22249e-06	1.68089e-05
ASRGL1	1913.91	1.65388	0.3496	2.23649e-06	1.68931e-05
LOC102170799	23.8733	-3.13628	0.663125	2.25016e-06	1.69826e-05
STRIP2	469.819	-1.56925	0.33218	2.31141e-06	1.74027e-05
GPC6	1025.58	1.85546	0.393212	2.37339e-06	1.78373e-05
DKK1	48.0979	1.91504	0.406425	2.45409e-06	1.83777e-05
RNASE13	76.9858	-2.09459	0.444593	2.46197e-06	1.84119e-05
TCF24	117.776	-3.38018	0.718846	2.57341e-06	1.91681e-05
POPDC2	23.3556	-2.22672	0.473975	2.62754e-06	1.95019e-05
DISP2	10.1031	-2.76341	0.588574	2.6649e-06	1.97353e-05
NEU2	76.4948	-1.93348	0.411873	2.67443e-06	1.97797e-05
LRP3	1898.8	-2.17375	0.463258	2.70126e-06	1.99516e-05
AXIN2	457.328	1.53412	0.327073	2.72591e-06	2.01071e-05
FAM25A	59.1818	-1.6572	0.35355	2.76807e-06	2.03731e-05
EDAR	430.412	2.43024	0.518488	2.77004e-06	2.03786e-05
RPRML	16.2878	2.97685	0.635353	2.79483e-06	2.05249e-05
CNN1	2052.29	-1.5216	0.325483	2.94083e-06	2.14839e-05
TTC23L	1004.26	-2.32851	0.498487	2.99521e-06	2.18525e-05
LOC108636767	8.32404	-2.77656	0.595098	3.07528e-06	2.23976e-05
CDK18	334.99	-1.6942	0.363511	3.15199e-06	2.29064e-05
CDH15	107.394	1.99846	0.428835	3.15869e-06	2.29451e-05
BDNF	52.0574	3.34225	0.7183	3.27133e-06	2.36503e-05
ALDH8A1	6.78678	-2.95882	0.637192	3.42502e-06	2.46443e-05
SPON2	381.756	1.54996	0.333875	3.44479e-06	2.47652e-05
MUC1	7929.86	-3.11373	0.672194	3.61829e-06	2.589e-05
SOCS3	1834.06	2.64718	0.572098	3.70742e-06	2.64486e-05
ROPN1L	18.4517	2.41951	0.523316	3.7748e-06	2.68719e-05
LOC108636096	3.12745	-5.65757	1.22403	3.79885e-06	2.70201e-05
LOC102179433	44.9234	2.63665	0.571021	3.88508e-06	2.75398e-05
CTSW	1566.03	1.60927	0.349062	4.02138e-06	2.84216e-05
MAML3	4146.77	-2.07221	0.449746	4.07525e-06	2.8778e-05
RAP1GAP	366	1.64009	0.356338	4.17193e-06	2.9367e-05
LOC102181582	1940.75	-3.07015	0.667561	4.24404e-06	2.98112e-05
LIF	200.297	2.57912	0.56141	4.34813e-06	3.04606e-05
KIRREL3	303.474	1.72991	0.377212	4.51738e-06	3.15538e-05
ACKR1	288.128	2.25488	0.492113	4.60453e-06	3.20583e-05
VWC2	53.4925	1.58976	0.34697	4.60912e-06	3.2074e-05
MYB	283.67	1.95847	0.427563	4.63761e-06	3.22454e-05
MSTN	2424.72	-2.1691	0.474142	4.7672e-06	3.29955e-05
LOC102190288	15.7481	-2.31026	0.505829	4.94109e-06	3.40862e-05
TUBA1A	2362.73	1.59043	0.348344	4.97848e-06	3.43071e-05
PLTP	5875.75	1.75119	0.383763	5.03757e-06	3.46659e-05
DUSP26	201.352	2.01526	0.442576	5.27662e-06	3.60735e-05
NCF2	463.355	1.58692	0.348559	5.29345e-06	3.61646e-05
TOB1	3194.88	-1.51899	0.333684	5.30926e-06	3.62521e-05
IL1RN	327.529	1.6252	0.35838	5.76432e-06	3.88987e-05
LOC102175889	520.589	2.35304	0.518991	5.79109e-06	3.90478e-05
LOC102168342	49.48	2.04853	0.452515	5.98306e-06	4.01158e-05
FCRL1	38.3883	1.65959	0.366721	6.02584e-06	4.03379e-05
FCN1	112.178	1.73435	0.383495	6.1121e-06	4.08499e-05
TMEM176B	266.487	1.80945	0.400191	6.14131e-06	4.10123e-05
ARL4D	56.0258	-1.61867	0.358014	6.14789e-06	4.10399e-05
AOAH	437.429	1.57165	0.347841	6.23353e-06	4.15453e-05
LOC102188617	2496.15	1.71327	0.379442	6.32483e-06	4.19864e-05
CDCA3	148.32	-2.28747	0.506783	6.37032e-06	4.22381e-05
FCAMR	13.3848	-2.95078	0.653786	6.38041e-06	4.22882e-05
TTC22	212.666	-1.67212	0.371026	6.58331e-06	4.34607e-05
VWA3B	61.6485	-1.70136	0.377538	6.59211e-06	4.35017e-05
C1R	5769.97	1.75629	0.390749	6.96763e-06	4.56554e-05
LOC102179713	114.243	1.54553	0.343872	6.97336e-06	4.56751e-05
FAM162B	32.0382	-1.78608	0.398074	7.22985e-06	4.72256e-05
INSRR	16.4956	2.45489	0.548082	7.49727e-06	4.87819e-05
IER5L	709.973	1.56137	0.348796	7.58967e-06	4.9268e-05
SMKR1	338.157	-1.6614	0.371273	7.64601e-06	4.95953e-05
RAET1E	51.2046	1.74575	0.390245	7.6959e-06	4.98995e-05
HHATL	2466.8	-1.78856	0.399873	7.71969e-06	5.00343e-05
PSAT1	2366.18	-1.81059	0.405442	7.97993e-06	5.14488e-05
LEMD1	6.07334	-2.67447	0.599743	8.22024e-06	5.27896e-05
MAP3K19	98.1136	-1.53721	0.34558	8.65908e-06	5.52661e-05
ADAMTS4	135.74	2.45614	0.553848	9.22096e-06	5.84401e-05
LOC108633842	83.1993	-1.68582	0.380177	9.23694e-06	5.85076e-05
GAL3ST1	37.7227	2.16764	0.489504	9.50087e-06	5.99976e-05
PVALB	7.46237	2.64724	0.598271	9.65247e-06	6.06799e-05
LOC102180291	294.295	1.54269	0.348722	9.69676e-06	6.08897e-05
TNFRSF18	141.625	2.10259	0.475833	9.92746e-06	6.21284e-05
HK3	630.314	1.66911	0.378596	1.04002e-05	6.46035e-05
OSCP1	118.623	1.81779	0.412388	1.04347e-05	6.47935e-05
CCDC103	28.9929	1.80893	0.410443	1.04688e-05	6.49385e-05
LOC108636372	1111.52	-1.94807	0.44212	1.05205e-05	6.52297e-05
TREM2	466.692	2.18922	0.497053	1.06079e-05	6.56252e-05
TSKS	47.8262	1.53943	0.35057	1.12712e-05	6.93441e-05
CALB1	25.7131	-1.63776	0.373257	1.14519e-05	7.0378e-05
C3H1orf228	457.192	-1.767	0.402988	1.16128e-05	7.1196e-05
LOC102183480	11.3107	-2.52745	0.576571	1.16739e-05	7.14536e-05
C15H11orf87	5.25301	4.00851	0.915087	1.18426e-05	7.24063e-05
NPHS2	322.537	-3.47405	0.793494	1.19683e-05	7.2988e-05
MIOX	89.9563	-1.84809	0.422481	1.21783e-05	7.42421e-05
PGBD5	361.275	-2.41362	0.552756	1.26242e-05	7.67082e-05
MUC4	211.023	-2.09826	0.481005	1.28734e-05	7.80244e-05
MMP1	32.5185	2.85589	0.6548	1.29194e-05	7.82749e-05
LOC102189615	25.5744	1.83505	0.421359	1.33018e-05	8.04327e-05
MDH1B	37.6012	1.928	0.442705	1.33044e-05	8.04327e-05
KIAA1257	133.111	1.7109	0.3929	1.33351e-05	8.05595e-05
NOG	10.9844	2.21556	0.508926	1.34043e-05	8.09032e-05
AZGP1	2569.73	-2.48978	0.573747	1.42799e-05	8.54955e-05
MDFI	118.768	1.90762	0.440288	1.47313e-05	8.75708e-05
FAM135B	955.801	-2.53043	0.584242	1.48347e-05	8.79977e-05
ACHE	87.7189	1.70101	0.393547	1.54442e-05	9.12247e-05
PCSK1	107.438	-1.55027	0.359671	1.63072e-05	9.57475e-05
FXYD2	13.3458	2.1466	0.499056	1.69787e-05	9.92024e-05
CHI3L2	24.225	2.47248	0.57582	1.75612e-05	0.000102171
UBAP1L	108.613	-1.89083	0.440384	1.75799e-05	0.000102215
RGS8	21.7167	1.96959	0.458803	1.76372e-05	0.000102513
CFTR	195.709	2.43923	0.568532	1.78348e-05	0.000103589
GJD3	17.4613	1.62303	0.378405	1.79378e-05	0.000104151
S100A8	108.34	2.38579	0.556285	1.7965e-05	0.000104237
LOC108636137	22.4932	1.58904	0.371303	1.87195e-05	0.000108351
LOC106503663	24.2765	1.627	0.38031	1.88498e-05	0.000108955
LOC106501767	13.7134	2.66613	0.623656	1.91144e-05	0.000110256
HYDIN	85.434	1.94073	0.454072	1.91958e-05	0.000110687
IGSF9B	648.091	-3.94334	0.923894	1.97074e-05	0.000113402
LOC102175148	26.0347	-3.26844	0.765904	1.97737e-05	0.000113744
MS4A8	128.942	1.54886	0.363095	1.9926e-05	0.000114463
FMO2	118.927	2.07365	0.486525	2.02451e-05	0.000116066
LAMA1	74.557	-2.2171	0.520816	2.0722e-05	0.000118506
LOC106501911	221.364	2.19076	0.514914	2.09406e-05	0.000119511
LOC108638312	379.059	-2.20628	0.518557	2.09374e-05	0.000119511
LOC108637095	110.211	-4.8078	1.13149	2.1463e-05	0.000122205
LOC102178901	30.4103	-1.80475	0.424882	2.16039e-05	0.000122919
SHH	8.51964	2.88374	0.680141	2.23604e-05	0.000126621
LOC102178853	62.7334	1.69897	0.401404	2.31036e-05	0.000130256
LOC102176495	1844.39	1.89832	0.448803	2.33961e-05	0.000131771
LOC102175311	16.0866	-2.83709	0.671356	2.37977e-05	0.000133808
TMEM74B	55.4022	2.68382	0.635145	2.3839e-05	0.000133995
LOC102184244	199.411	1.55325	0.368091	2.44589e-05	0.000137065
CACNA2D4	19.957	1.74844	0.414403	2.45192e-05	0.00013731
STAC2	185.791	-1.85947	0.441264	2.50925e-05	0.000140193
ART3	260.604	-1.57909	0.374996	2.54303e-05	0.000141985
OSM	20.8	1.90299	0.452725	2.62907e-05	0.000146154
CDH2	116.978	2.33068	0.554505	2.6321e-05	0.000146274
LRAT	1210.81	-1.83339	0.436416	2.65732e-05	0.000147429
MX2	763.991	1.741	0.414796	2.70187e-05	0.000149456
TMEM72	24.8967	-2.95672	0.704627	2.71496e-05	0.000150031
DFNB59	10.9414	-1.80429	0.430053	2.72258e-05	0.000150403
SPIB	64.1308	2.18634	0.521238	2.73449e-05	0.000150911
RAMP1	379.662	1.52171	0.363129	2.78275e-05	0.000153221
CTSH	2007.24	1.52521	0.364126	2.80567e-05	0.000154178
ROBO3	25.2974	1.56763	0.374456	2.83395e-05	0.000155375
LOC102175459	41.218	1.69414	0.404699	2.83695e-05	0.000155488
LOC102181154	118.612	2.29477	0.548612	2.87851e-05	0.000157551
LRRIQ1	82.115	2.4237	0.579853	2.91697e-05	0.000159196
IKZF2	2018.29	-1.70816	0.409133	2.97909e-05	0.000162268
IGSF21	23.7705	2.17662	0.522208	3.07143e-05	0.000166809
PDE4B	2452.54	1.63817	0.393181	3.09377e-05	0.00016773
MROH9	7.74529	-2.0572	0.493843	3.10396e-05	0.000168139
LOC102187672	9.6914	1.7893	0.42965	3.11963e-05	0.000168878
FNDC5	100.873	-2.09773	0.50431	3.18803e-05	0.000172079
LMO1	18.9486	1.52673	0.367091	3.19661e-05	0.000172487
KCNK5	1215.48	-2.17074	0.522566	3.26709e-05	0.000175779
MPZL2	546.144	2.15336	0.518435	3.27325e-05	0.000175998
AIM1L	162.602	1.6129	0.388726	3.33666e-05	0.000179292
CHAC1	122.76	-2.48643	0.601809	3.60259e-05	0.000192222
KLF10	2349.36	1.71786	0.416019	3.63899e-05	0.000194041
LOC102187402	20.1552	1.6047	0.388928	3.69192e-05	0.000196308
TRHDE	93.9304	1.54101	0.373851	3.7562e-05	0.000199085
CTXN1	72.199	2.26904	0.552625	4.02704e-05	0.000211164
LEP	38.5918	-4.01145	0.977069	4.03283e-05	0.000211401
SLC47A2	80.9129	1.6824	0.410537	4.16655e-05	0.000217524
LOC102178014	273.486	-1.927	0.470495	4.20934e-05	0.000219142
FZD9	70.9343	-1.93737	0.473328	4.25667e-05	0.000221331
DPYSL3	3586.12	1.51469	0.370321	4.30984e-05	0.000223539
TACSTD2	2494.83	2.31443	0.566211	4.35889e-05	0.000225804
BHLHA15	6321.81	-2.00595	0.491294	4.44578e-05	0.000229391
MRAP2	892.976	-3.27785	0.803791	4.54276e-05	0.000233952
LOC102186111	11.6182	3.53347	0.867479	4.63602e-05	0.000238021
TGIF1	855.82	1.55425	0.381582	4.63778e-05	0.000238039
ICAM5	10.7843	1.71597	0.421932	4.76363e-05	0.00024375
ABCG1	501.393	1.85733	0.456863	4.79488e-05	0.000245049
LOC108638024	8.45152	-1.80449	0.443919	4.80538e-05	0.000245435
EGR3	194.524	1.62021	0.398639	4.81659e-05	0.000245891
JAK3	2036.66	1.79545	0.441785	4.82215e-05	0.000245992
LOC102168822	10.9097	-1.79491	0.442322	4.95119e-05	0.000251883
GPR68	8228.05	-2.10365	0.51868	4.99669e-05	0.000253734
CD300E	368.578	1.65821	0.409774	5.19553e-05	0.000262635
FGL1	434.358	1.6036	0.396577	5.26332e-05	0.00026566
FAM177B	29.15	-3.14036	0.77805	5.4326e-05	0.000272641
CHDH	716.32	-1.62386	0.402957	5.58108e-05	0.000279589
RANBP3L	9.2245	-2.47791	0.615341	5.65189e-05	0.000282967
SLC29A4	93.2443	1.75127	0.436139	5.93471e-05	0.000294744
NTNG2	70.2067	1.84768	0.460161	5.9376e-05	0.0002948
DACT2	47.0797	1.96107	0.489254	6.11609e-05	0.000302852
KBTBD7	353.019	-1.53858	0.384018	6.16154e-05	0.000304832
ART5	6.30669	-3.25613	0.813069	6.20855e-05	0.000306976
TNNI2	102.718	2.10657	0.526242	6.25356e-05	0.000308745
LOC108635869	41.5888	1.581	0.395298	6.34727e-05	0.000312542
DLGAP2	35.62	1.55108	0.387868	6.36104e-05	0.000312943
C3H1orf87	55.057	-1.65356	0.414716	6.68581e-05	0.000327188
CFAP65	15.4772	-2.09881	0.526612	6.73374e-05	0.000329341
STPG1	26.4984	1.90595	0.478438	6.7855e-05	0.000331484
SH2D1B	144.778	1.52716	0.384255	7.05725e-05	0.000342459
SPEF2	211.685	1.62902	0.409878	7.05592e-05	0.000342459
ACSBG1	571.178	2.1836	0.550769	7.35078e-05	0.000355157
LOC102169116	12.7528	2.2535	0.568707	7.41687e-05	0.000357937
RXFP1	61.6362	-1.61757	0.409026	7.66353e-05	0.000367929
PLXNB1	4162.17	1.60511	0.406155	7.7512e-05	0.000371711
PLA2G2F	12.7294	-3.33587	0.84472	7.84519e-05	0.000375464
CD1E	156.738	2.52116	0.639927	8.15604e-05	0.000388168
SEMA6A	1604.15	1.57889	0.401735	8.48871e-05	0.00040269
LOC102185900	18.7174	-1.87411	0.477136	8.57183e-05	0.000406057
MC2R	3.55042	-4.33045	1.10293	8.62649e-05	0.000407953
CD244	145.575	1.60185	0.408216	8.70815e-05	0.000411117
LOC102180168	10.6244	4.26561	1.08721	8.72866e-05	0.000411969
CLGN	66.605	-2.53119	0.646193	8.96289e-05	0.000421952
CD44	11551.2	1.71799	0.43872	9.00635e-05	0.00042364
PPP1R1C	8.02633	-1.88719	0.481975	9.02013e-05	0.00042405
WNT7B	227.958	2.54265	0.649482	9.04492e-05	0.000425057
CCL1	11.6097	1.71657	0.4388	9.15497e-05	0.000429183
PADI3	78.7965	1.53482	0.392734	9.30446e-05	0.000435093
CFI	3585.12	2.1951	0.562692	9.57663e-05	0.00044595
KLHDC7A	2203.41	1.78919	0.459478	9.86171e-05	0.000457568
LOC102176375	324.732	1.95471	0.502536	0.000100372	0.00046468
CDSN	16.7011	1.97049	0.508354	0.000106095	0.000486062
ADGRB2	324.791	1.75129	0.453575	0.000112887	0.00051366
LOC102174895	513.77	1.73151	0.448532	0.000113205	0.000514826
TNFRSF8	30.7531	1.527	0.396862	0.000119238	0.000539185
TCF15	50.9728	-1.73928	0.452306	0.000120369	0.000542976
FXYD7	12.479	1.56921	0.408269	0.000121262	0.000546121
S-LZ	323.291	1.67802	0.437891	0.00012708	0.000568952
IVL	27.8172	2.8583	0.746079	0.000127575	0.000570402
ATP12A	7.72519	2.55532	0.668558	0.000132303	0.000589806
MREG	157.316	1.5458	0.404538	0.000132834	0.000591387
SCARA3	5350.71	1.74637	0.457874	0.000136683	0.000607459
S100A9	262.323	2.10129	0.551714	0.000139722	0.0006188
LOC102187691	7.50074	-3.12409	0.821331	0.000142554	0.000629634
OSMR	5425.84	1.64108	0.431861	0.000144694	0.000638409
TNFRSF6B	542.792	1.63762	0.431223	0.000146099	0.000643761
GFAP	12.9316	2.17942	0.574028	0.000146622	0.000645725
MPO	54.8899	-3.28614	0.86599	0.000147848	0.000650778
NPY1R	1311.44	1.87248	0.49385	0.000149676	0.000657045
LOC102179993	606.153	1.53936	0.406167	0.00015066	0.000660722
TTC25	19.8066	2.07599	0.547994	0.000151649	0.00066466
GPR3	16.0474	1.69236	0.447358	0.000154944	0.000676668
LOC102188072	1242.96	2.12696	0.563319	0.000159517	0.000694829
CHRD	193.06	1.51728	0.401884	0.000159731	0.000695398
LOC102170599	13.8147	-2.41554	0.640152	0.00016105	0.000700593
S100A2	5533.84	1.92212	0.510035	0.000164159	0.000712488
MMP19	584.188	1.81852	0.482578	0.000164334	0.000713022
MMP2	5148.67	1.51141	0.401492	0.00016689	0.000722001
LOC102173413	78.5705	1.53704	0.408725	0.000169527	0.000731381
LGR5	153.304	1.9164	0.509953	0.000171287	0.000738213
AZIN2	135.749	-1.84185	0.491489	0.000178621	0.000766068
PLCH1	33.5206	1.80061	0.480696	0.000179787	0.000770478
TGM1	54.8076	1.54772	0.413697	0.000183156	0.000783306
CD68	1947.57	1.54272	0.412399	0.000183413	0.000784206
LYG2	24.2157	1.69401	0.452954	0.000184085	0.000786623
GSDMC	15.3523	-1.59482	0.42673	0.000186009	0.000793886
LPAR3	211.718	1.58882	0.42524	0.00018675	0.000796642
SALL4	15.2912	-1.72345	0.461387	0.000187437	0.000799368
LYPD3	340.022	1.64548	0.44059	0.000187927	0.00080082
CCDC180	121.617	2.42101	0.648708	0.000189935	0.000807346
UTS2R	76.8171	2.21059	0.593186	0.000194051	0.000822334
STAR	613.21	1.52193	0.409135	0.000199319	0.000839997
LOC102172037	8.49742	2.40091	0.645915	0.000201552	0.00084746
LOC102190250	17.1433	2.84546	0.767227	0.000208274	0.000871779
MYL3	8.71488	2.05164	0.553642	0.00021079	0.000880765
CPXM2	272.806	1.99933	0.539602	0.00021123	0.000882384
LOC102184252	112.892	2.83864	0.76626	0.000211781	0.000884247
LRRC2	251.078	1.8627	0.503396	0.000215364	0.000896744
SLC30A8	7.88714	-2.27059	0.614286	0.000218758	0.000909516
MYH13	9.22166	2.32197	0.628833	0.000222055	0.000922076
LOC102169932	7.38998	2.06756	0.560215	0.000223671	0.000927865
LOC102175876	4.68072	-4.05881	1.10419	0.000237089	0.000974583
LOC102183348	18.1252	1.69891	0.463401	0.000246202	0.00100685
GNAT3	4.98392	-2.5923	0.70801	0.000250852	0.00102336
NFE2	26.4313	1.5876	0.434134	0.000255253	0.00103878
C7	5012.38	1.95218	0.534031	0.000256618	0.00104307
RGS4	4271.79	-3.44953	0.947736	0.000272897	0.00109865
RHOV	691.81	1.81385	0.498622	0.000275063	0.00110594
SIX2	56.2218	1.77288	0.489449	0.0002921	0.00116492
DDX4	257.609	-2.92553	0.808127	0.000294447	0.00117228
SPOCK1	660.986	1.92762	0.532773	0.000296791	0.00117997
HS3ST1	207.886	1.55853	0.431159	0.000300648	0.00119213
GRXCR2	4.46577	-3.39448	0.939162	0.000301076	0.00119331
HPCAL4	121.873	1.72625	0.479152	0.000314895	0.00124044
NOTO	3.37237	-2.99899	0.834006	0.000323294	0.00126964
PGLYRP2	3.2807	3.29816	0.917454	0.000324516	0.00127354
LOC108633408	10.4083	-1.75833	0.489409	0.000327181	0.0012825
RHEBL1	27.9317	1.57368	0.438296	0.000330106	0.00129207
GABRA4	22.849	-2.57721	0.717926	0.000330929	0.00129415
SCEL	56.9311	1.71761	0.478707	0.000333207	0.00130245
CLEC6A	73.5617	1.61964	0.452319	0.000342613	0.00133392
MROH2B	8.72931	1.64136	0.45899	0.000348852	0.0013538
LOC102172431	54.5232	1.61468	0.451621	0.00034981	0.0013572
NTN5	5.27403	-2.54698	0.71273	0.000352173	0.00136415
CEP135	1557.9	-2.39629	0.670892	0.000354551	0.00137177
WISP1	187.129	2.07359	0.581741	0.000364609	0.00140646
LOC106502333	3.94671	-3.01566	0.847481	0.000373141	0.00143407
MPL	14.0277	-1.6772	0.471978	0.000380051	0.00145628
KCNA2	20.5997	-1.91834	0.540727	0.000388593	0.00148493
GLRA3	6.15135	-2.31151	0.651845	0.000390981	0.00149235
LOC102178842	20.9928	-3.68064	1.0379	0.000390805	0.00149235
C2CD4B	576.236	2.93127	0.827763	0.000398317	0.00151585
LOC102175387	7.03616	4.95259	1.39895	0.000399791	0.00152112
CCL22	32.7855	1.86161	0.526831	0.000409938	0.00155477
LOC102188962	3.41177	-5.31147	1.50327	0.000410435	0.0015563
CDH17	8.97482	1.77364	0.502327	0.000414227	0.00156819
PTPRT	469.483	1.89266	0.53746	0.00042913	0.00161547
KCNK9	37.3051	-2.48651	0.706413	0.000431701	0.00162369
NCCRP1	11.4301	1.8266	0.51901	0.000432547	0.0016265
GP2	19.9627	-2.63503	0.749686	0.000440021	0.00165089
ALDH1A3	2154.91	1.96745	0.559823	0.000440736	0.00165283
CLDN6	21.5322	3.08821	0.879818	0.00044801	0.00167785
PDZK1IP1	776.366	1.60281	0.456963	0.000452309	0.00169206
LOC102190650	10.062	4.41107	1.25764	0.000452456	0.00169223
RIMBP2	2347.61	1.81148	0.517905	0.000469276	0.00174694
LOC102182017	9.89641	1.94514	0.556318	0.000471505	0.00175406
MISP	53.6203	1.841	0.52706	0.000477696	0.00177551
SFRP5	145.44	2.10851	0.60374	0.000478671	0.00177874
IFITM10	49.7243	2.08418	0.596828	0.000479246	0.00178009
RTL1	25.254	-1.70549	0.488854	0.000485268	0.00180085
LOC102177135	24.7933	-1.55525	0.44845	0.000524244	0.00192457
LOC102172205	858.92	1.67134	0.481935	0.000524373	0.00192462
KCNB1	1229.92	1.9898	0.575262	0.000542294	0.00197867
SOD2	11183.2	1.53087	0.443109	0.000550607	0.00200725
GADD45A	472.053	1.61325	0.467063	0.000552263	0.00201109
HAS2	457.722	-2.56534	0.744622	0.000570733	0.0020676
SLC36A2	122.642	-1.53248	0.447264	0.000611749	0.00219474
PRSS33	16.5747	2.10301	0.614316	0.000618576	0.0022178
LOC108637597	25.9959	-3.34084	0.978302	0.000637977	0.00227954
C2	386.826	1.56632	0.459019	0.000644117	0.00229755
C15H11orf16	5.82524	2.35515	0.690472	0.000647438	0.00230891
LOC102175177	1844.44	3.54282	1.03956	0.000654442	0.00233036
MMP17	88.4441	2.26027	0.664287	0.000667591	0.00237016
CCL21	984.005	1.6208	0.476556	0.000671252	0.00238164
GPNMB	2219.27	1.91781	0.563965	0.000672424	0.0023853
ADAMTS16	81.2277	1.68831	0.497728	0.000693776	0.00245739
DDN	61.196	-2.10171	0.620121	0.00070097	0.00248234
CMTM2	24.1898	1.59698	0.472054	0.000716859	0.00253218
SCNN1D	174.352	1.50894	0.446909	0.00073441	0.00258163
LOC102187311	188.236	1.52565	0.452326	0.000743786	0.0026102
KLK7	17.0375	-2.65839	0.788705	0.000750102	0.0026285
DNAJB13	44.1224	2.34351	0.695356	0.00075104	0.00263124
KREMEN2	13.8514	2.02582	0.601307	0.00075435	0.00264095
LRRC10B	12.1285	1.7142	0.509157	0.000760608	0.00265696
DEFB126	108.596	3.39781	1.01075	0.00077471	0.00269553
FAM227A	118.244	1.62451	0.483622	0.000782107	0.00271674
FAM43B	16.925	1.98616	0.59155	0.000786349	0.00272978
LOC102169608	9.02426	2.54709	0.759139	0.000792965	0.00274647
DUOXA1	31.465	1.5681	0.467583	0.000797571	0.00276185
DMKN	32.8674	1.53645	0.458418	0.000803362	0.00277788
CHRNA9	50.2509	-2.20095	0.658969	0.000837799	0.00288562
CENPT	19.8463	1.61306	0.483803	0.000855666	0.00293989
SLC6A7	7.86617	1.7425	0.522678	0.000856713	0.00294173
HMGA2	41.5236	2.089	0.627033	0.000863573	0.00295915
TMEM151B	6.6107	1.79458	0.539049	0.000871093	0.00297882
FBN3	52.7555	1.50557	0.452733	0.000882594	0.00301244
LOC108635616	31.5727	-1.6204	0.487772	0.000893599	0.00304333
BIK	283.018	1.53098	0.460934	0.000895428	0.00304832
ACR	8.37613	2.17529	0.655058	0.000897727	0.00305366
LOC102191610	6.13544	-2.02252	0.60918	0.000899945	0.00305996
UGT8	107.016	-2.42634	0.731112	0.000904392	0.00307258
TYR	39.5416	-1.91963	0.578922	0.000913585	0.00310129
GABRP	191.381	1.65112	0.49811	0.000917206	0.00311169
GJB6	5.73609	2.75093	0.830915	0.000930542	0.00314608
CKM	4.36899	-2.8465	0.862414	0.000964707	0.00324453
PRSS22	1179.73	1.65674	0.503772	0.00100659	0.00336307
EVPL	1012.95	1.77121	0.538708	0.0010094	0.00337111
TNFRSF12A	489.17	1.50111	0.457021	0.00102145	0.00340456
TMEM63C	32.6205	2.41572	0.736191	0.00103299	0.00343822
MDGA1	701.052	1.87028	0.570883	0.00105246	0.00349261
LOC108638591	5.02511	1.90349	0.581159	0.00105539	0.00350023
TMIGD2	15.336	1.95217	0.596636	0.00106802	0.00353722
LOC102171003	208.673	1.58302	0.483869	0.00106945	0.00354054
TCF23	23.8704	2.04011	0.623845	0.00107462	0.00355585
PAG-2	5.13166	-3.89454	1.19277	0.00109413	0.00361295
ENTPD3	250.756	1.62418	0.499092	0.00113683	0.00372966
LOC108636591	23.7775	-1.6369	0.503304	0.00114469	0.00375176
SERPINE1	664.262	2.75705	0.847784	0.0011457	0.00375433
HTR1D	5.53269	2.85487	0.878118	0.00114952	0.00376538
LOC102185053	8.94559	-1.84171	0.566836	0.00115765	0.00378831
GFRAL	18.184	2.00721	0.619173	0.00118791	0.00387143
LOC102188618	341.65	2.36869	0.732047	0.00121339	0.00393758
MMP13	18.3647	1.75873	0.543875	0.001222	0.00396012
NTRK1	2.25601	3.18673	0.985724	0.00122547	0.00396908
LOC102190925	22.5501	-1.99935	0.618997	0.00123796	0.00400408
AOC1	77.5186	1.98223	0.61608	0.00129318	0.00416899
TCP11	8.73877	1.66053	0.516639	0.00130854	0.00420716
ASPG	15.9934	1.77807	0.553358	0.00131248	0.0042182
MEPE	3.51502	-2.47073	0.769368	0.00132103	0.00423999
KCNK12	15.5253	2.27907	0.71064	0.00134095	0.00429155
LOC102173738	9.44964	-2.23703	0.697816	0.0013471	0.00430843
SCN4B	101.535	1.82478	0.570177	0.00137248	0.00437905
SLC7A14	4.39103	-1.82766	0.57114	0.00137416	0.00438313
TTR	58.7424	1.89872	0.593478	0.00137759	0.00439201
CCDC27	10.4463	-1.81919	0.568956	0.00138664	0.00441748
LOC108633351	13.9194	3.94959	1.23651	0.0014025	0.00445951
LOC102183142	30.8294	2.06203	0.645917	0.0014109	0.0044811
LOC106503728	14849.3	-2.33259	0.730815	0.00141408	0.00448609
PNP	100.739	2.90031	0.909782	0.001433	0.00453924
FAM179A	16.5239	2.70946	0.850173	0.00143779	0.00455269
FOXA3	31.9709	2.42756	0.763053	0.00146576	0.00463161
BMP3	50.565	1.79085	0.564678	0.00151673	0.00477733
MMP3	9.51904	1.78836	0.564553	0.00153631	0.00483442
CR2	219.909	1.67505	0.529448	0.0015574	0.00489251
RASGRF1	10.808	1.63919	0.518715	0.00157717	0.0049496
SLC14A1	11.8685	1.73666	0.549923	0.00158857	0.00498015
FUT1	51.6425	1.50613	0.477456	0.00160782	0.00503434
GADD45G	504.745	-1.65559	0.524875	0.00160905	0.0050368
LOC108635602	13.7956	2.64438	0.839614	0.00163541	0.00510212
KIF12	11.9498	1.65455	0.526152	0.00166305	0.0051787
LOC102179590	16.2573	2.65421	0.844294	0.00166825	0.00519196
LOC106502555	60.0353	2.26717	0.721544	0.00167732	0.00521438
LOC102185671	11.9258	-1.51113	0.481062	0.00168235	0.00522807
CHST4	8.32714	2.46005	0.784067	0.00170368	0.0052816
LOC102190745	556.332	1.6198	0.516332	0.00170604	0.00528598
RHBG	32.9501	1.54026	0.492338	0.00175729	0.00542366
DNAI1	4.49078	1.96422	0.628192	0.00176731	0.00544856
CREB3L3	3.74745	2.59292	0.830294	0.00179083	0.00551395
LOC102184572	374.384	-1.59035	0.509614	0.00180425	0.0055471
LOC108633274	45.3618	1.9708	0.632009	0.00181893	0.0055864
ASB15	3.45586	-3.25869	1.04553	0.00182837	0.00561195
LOC102188793	6.49382	1.84132	0.591043	0.00183716	0.00563439
PENK	14.9212	3.07675	0.987851	0.00184202	0.00564639
OLIG1	40.425	-1.90116	0.612156	0.00189846	0.0057973
RIIAD1	89.8929	1.77737	0.572517	0.00190608	0.00581632
FOS	1423.58	1.67222	0.538723	0.00190891	0.00582391
POU2F3	30.4082	1.60392	0.517501	0.00193948	0.0059053
LOC108635647	5.93926	1.93616	0.624793	0.00194247	0.00591335
NUPR2	10.3064	-1.60277	0.517636	0.00195937	0.0059561
ASTL	7.46102	1.67918	0.542575	0.00196921	0.00598168
PRND	71.6257	1.68974	0.546168	0.001976	0.00599794
ERICH6B	15.3657	1.89604	0.61317	0.00198678	0.00602275
LOC102185487	4.00806	2.11652	0.685849	0.00202875	0.00613689
RNF125	1347.41	-1.71408	0.555437	0.00202866	0.00613689
MYBPC2	1702.42	2.91923	0.94643	0.00203915	0.00616502
IL24	13.8331	1.57157	0.510019	0.00206038	0.00622019
GZMA	107.118	1.79902	0.584544	0.00208643	0.00628523
CNIH3	14.7558	1.78712	0.58097	0.00209726	0.0063147
FOSL1	67.8254	2.03267	0.66164	0.00212506	0.00638435
TMEM130	37.9522	1.97702	0.643939	0.00213919	0.00642102
SCN10A	11.9297	3.59956	1.17359	0.00216115	0.00647797
LOC102180587	9.13788	-2.10743	0.68825	0.00219848	0.00657422
LOC102172792	53.1061	1.95596	0.639808	0.00223484	0.00666386
CLIC6	62.6388	2.25648	0.738192	0.0022374	0.00667032
YIPF7	6.27768	-1.64958	0.542006	0.00233864	0.00693873
NEURL1	151.013	2.56728	0.844525	0.00236647	0.00700145
SLC25A31	8.85257	-1.92543	0.633509	0.00237119	0.00701291
TMEM132E	14.6373	2.20333	0.724937	0.00237094	0.00701291
RP1	8.83892	2.17879	0.717998	0.00240908	0.00711116
STC1	597.702	-1.55635	0.513031	0.0024163	0.00712995
IGDCC3	35.4384	2.48765	0.821414	0.00245773	0.00723559
GJB7	50.2453	-2.36537	0.782921	0.00251766	0.00738603
ENPP7	3.04525	2.85197	0.945743	0.00256482	0.00750199
LOC102176321	1.66788	-4.2463	1.40862	0.00257389	0.0075209
LOC102172676	3.36318	-2.53806	0.844585	0.00265496	0.0077257
OTOG	5.4922	-2.00148	0.666682	0.00268079	0.00778944
SCTR	22.6796	2.59421	0.864833	0.00270272	0.0078477
OIT3	17.7968	1.558	0.519844	0.00272606	0.00790311
SPAG6	43.5062	1.95345	0.653315	0.00278931	0.00806455
LOC102186680	66.613	-1.80138	0.602741	0.0028021	0.00809147
C4H7orf72	11.6889	-2.24949	0.752943	0.00281183	0.0081138
SLC25A47	402.633	-1.52046	0.510674	0.00290748	0.0083512
LOC102175008	37.9582	-1.54985	0.520631	0.00291209	0.00836269
CTSL	294.61	1.77985	0.597931	0.00291383	0.00836482
SPATA18	37.3018	1.84373	0.619702	0.00292807	0.00839705
BEND4	5.47666	2.35636	0.792337	0.0029401	0.00842576
LOC102186527	135.802	1.93786	0.652624	0.00298447	0.00852952
TRIM10	10.2616	1.58752	0.53492	0.00299958	0.00856236
BPIFB4	1.33825	-3.92699	1.32788	0.00310315	0.00881448
BTBD16	6.04365	1.93438	0.654892	0.00313951	0.00889813
ATP6V0D2	161.094	1.86473	0.631707	0.00315835	0.00894348
PKD2L1	5.307	-2.20248	0.746326	0.00316654	0.00896258
IL5	6.16479	1.76166	0.596964	0.00316714	0.00896276
SYNDIG1	686.992	-1.73619	0.588783	0.00319032	0.00901919
LOC102183874	3.5088	-3.08321	1.04585	0.00319775	0.00903409
PADI1	7.42924	2.03042	0.689175	0.00321751	0.00908226
MS4A1	28.4115	1.55863	0.529884	0.00326682	0.00920744
LOC102172603	1.18503	-4.24394	1.4457	0.00332947	0.00935722
LOC102172697	30.9359	1.77981	0.606331	0.00333147	0.00935968
IL22RA2	11.6477	1.99245	0.679206	0.00335158	0.00941302
WFDC10B	10.5209	2.2023	0.752902	0.00344364	0.00962309
LOC102182494	11.0615	2.16516	0.740568	0.00345951	0.00965912
LOC106503617	57.9026	1.71492	0.586866	0.00347603	0.00969739
CRB2	7.25439	1.87236	0.641449	0.00351206	0.00978486
LOC102176061	4.43904	-2.45578	0.847946	0.00377766	0.0104327
ATP6V1B1	298.801	2.52103	0.8708	0.00379072	0.0104584
LOC102168522	4.85387	-1.60951	0.556122	0.00380175	0.0104837
PAX2	14.8541	2.02642	0.700621	0.0038241	0.0105343
LOC102168236	13.9665	1.79693	0.621471	0.00383514	0.0105618
RPP25	5.53621	1.7642	0.611095	0.0038899	0.010695
C3H1orf141	13.4228	1.69271	0.586551	0.00390328	0.010723
LOC102184761	89.6693	1.75515	0.608366	0.00391381	0.0107413
LOC108634067	2.86984	-2.50574	0.869152	0.00393951	0.010803
VILL	169.821	-1.76688	0.613935	0.00400259	0.0109616
LOC102177517	86.347	-1.51959	0.529167	0.00408308	0.011151
LOC102190831	2.99887	2.75229	0.959896	0.00414023	0.0112904
C2CD4C	20.4927	1.72059	0.602226	0.00427607	0.0115872
LOC108638089	1.79857	-3.83897	1.34474	0.00430628	0.0116592
KLK8	2.16882	2.7138	0.95223	0.00437268	0.0118202
KIF2C	36.9871	1.6775	0.588801	0.00438563	0.0118514
NR1H4	6.11743	1.7181	0.604029	0.00444961	0.0120068
LOC102189305	10.444	1.61213	0.56719	0.00447891	0.0120742
ERMAP	11.5702	1.5259	0.537528	0.00452915	0.0121956
OVN	5.99682	-3.3195	1.16969	0.00454081	0.0122214
TNFSF18	56.0457	1.71104	0.603506	0.00458015	0.0123154
NR1I2	51.9671	-2.10303	0.742513	0.00462131	0.0124141
EPHB6	2106.18	2.40745	0.850077	0.00462523	0.0124226
LOC108638096	19.4104	1.83268	0.647598	0.0046553	0.0124873
LOC102179183	5.99994	-2.60268	0.919727	0.00465714	0.0124888
MMP12	127.449	1.85424	0.656978	0.00476681	0.0127537
LOC106501929	3.69498	-1.99442	0.707172	0.00479819	0.0128263
LOC102169399	9.07108	1.90433	0.676535	0.00488027	0.0130239
NDC80	32.694	1.61564	0.574122	0.00489135	0.0130493
SULT2B1	168.665	1.53418	0.545359	0.00490579	0.0130837
LOC102172744	3.76512	-2.80117	1.00238	0.0051975	0.0137455
LOC102177879	7.11287	-2.17494	0.778405	0.00520445	0.0137617
C10H15orf54	1.55711	-3.0811	1.10793	0.00542016	0.014233
GALNT5	244.999	-2.29628	0.82794	0.00554592	0.01452
LOC102169365	2.82647	-2.95535	1.06648	0.00558622	0.0146117
AQP3	4076.81	-1.57724	0.569995	0.00565571	0.0147568
LOC102182458	5.40185	-2.15535	0.779688	0.00570314	0.0148618
AZU1	8.75047	1.50776	0.54604	0.00575793	0.0149843
RGR	68.5222	1.67619	0.60755	0.00579913	0.0150743
LOC102176279	3.93675	2.6514	0.961436	0.00581998	0.0151191
FAM155A	76.1266	1.58901	0.57639	0.00583639	0.015157
BVES	6.34084	-1.50253	0.545287	0.00586053	0.0152103
NHLH1	1.93951	2.95373	1.07414	0.00596195	0.0154208
LOC102182372	1.29734	-4.39365	1.6	0.00603219	0.0155616
GZMK	38.2621	1.59264	0.580798	0.00610381	0.0157294
LOC102189064	47.211	1.57835	0.575865	0.00612822	0.0157777
C11H2orf50	5.67424	2.13966	0.782305	0.00623661	0.0160148
POU4F1	131.908	-2.00706	0.733925	0.00624384	0.0160309
ESPNL	6.11464	1.93181	0.708218	0.00637765	0.0163444
SIGLEC15	25.5792	1.9772	0.727274	0.00655483	0.0167088
CDCP2	2.58705	-2.52042	0.927238	0.00656377	0.0167265
SORCS1	706.234	2.32621	0.856429	0.00660421	0.0168116
LOC102181826	12.2268	2.0833	0.76835	0.00670017	0.017017
CA6	32.4008	1.95641	0.725574	0.00701001	0.0176813
CFAP161	21.9737	1.57458	0.584574	0.00706953	0.0178118
LOC102169204	56.781	-2.43856	0.90944	0.00733187	0.0183731
WBP2NL	1.40583	2.91343	1.08705	0.00735929	0.0184335
LOC108638095	10.0732	1.82039	0.684832	0.00785706	0.0195253
FAM81B	4.99939	1.94537	0.733178	0.00797016	0.0197564
CETN1	1.65094	-4.75734	1.79357	0.00799116	0.0198026
LOC102180307	2.27495	-2.84838	1.0759	0.00811055	0.0200598
TMEM114	16.0706	1.7127	0.65083	0.00849942	0.0209195
CCL20	6.92119	2.38151	0.905859	0.0085634	0.0210398
GJB5	42.5812	1.73879	0.661375	0.00856223	0.0210398
AGPAT4	3989.01	-1.94181	0.739609	0.00865328	0.021217
PCDH17	454.508	-1.58721	0.60461	0.00866033	0.021225
LOC102174856	35.2512	-1.58907	0.605996	0.0087351	0.0213706
LOC108633254	2.69154	-2.16768	0.827101	0.00877182	0.0214448
GLT6D1	4.15655	-2.15184	0.821273	0.00878963	0.021482
ASB5	2.78549	-1.91909	0.733432	0.00888143	0.0216874
C28H10orf99	3.33024	2.90657	1.11247	0.0089826	0.0218961
MUTYH	1271.69	-2.33873	0.89662	0.0090972	0.0221254
DLL3	2.80986	2.21773	0.85072	0.00913706	0.0222078
LOR	8.37808	1.97316	0.757045	0.00914993	0.0222359
HTRA4	110.968	1.95601	0.750961	0.00919603	0.0223382
LOC102170948	0.899565	-3.84929	1.48157	0.0093735	0.0227124
RNF183	99.3165	1.99682	0.768663	0.00938285	0.0227259
KRTDAP	5.09382	2.46373	0.949055	0.00943217	0.0228388
KCNJ9	6.46178	1.66642	0.642679	0.0095164	0.0230161
DMP1	138.547	2.25146	0.870312	0.00968282	0.0233477
DEFB116	6.43574	2.75234	1.06461	0.00972906	0.0234321
EEF1A2	299.535	2.07227	0.804247	0.00997593	0.0239302
DDX25	1.58549	2.62504	1.02398	0.0103608	0.0247327
LOC106503120	5.54584	-2.01851	0.787602	0.0103817	0.0247757
KCNK17	9.379	1.57818	0.615828	0.0103862	0.0247793
LOC102170373	8.26568	2.50885	0.979369	0.010416	0.0248432
LOC102191700	452.829	1.58069	0.618448	0.0105915	0.0252078
LOC108634002	5.06542	1.93166	0.756479	0.0106651	0.0253577
FOXQ1	828.245	2.03647	0.800045	0.0109138	0.0258682
LOC102170823	17.7047	-2.23989	0.884745	0.0113517	0.0267432
LOC102175263	115.298	2.69974	1.06714	0.0114099	0.0268577
LOC106501763	6.15983	4.67483	1.85377	0.0116758	0.0273986
OCSTAMP	5.8953	2.43715	0.967755	0.0117903	0.027612
NKAIN1	28.7504	1.79417	0.713499	0.0119165	0.0278462
LOC106501766	5.76587	1.5554	0.61861	0.0119252	0.0278627
LOC102188629	64.8605	1.89622	0.754221	0.0119322	0.0278713
MGAT4D	6.30525	-2.01243	0.80151	0.0120458	0.0280856
LOC102183765	1.58719	-4.69471	1.88379	0.0126966	0.0293371
COL22A1	5.96531	1.68192	0.675093	0.0127245	0.0293976
PRSS57	4.78244	1.68984	0.679216	0.0128492	0.0296528
DAPL1	3.18133	2.27048	0.913089	0.0128971	0.0297511
LOC102169614	12.8629	2.48845	1.00477	0.0132626	0.0304737
LOC102182340	17.0597	1.85713	0.750499	0.0133412	0.030615
LOC102175315	25.6789	1.60168	0.647516	0.013377	0.0306846
LOC108637647	11.1208	1.73306	0.701517	0.0134945	0.0309033
SLC6A11	43.9731	1.56375	0.63331	0.0135424	0.0309875
SAPCD2	767.914	1.75297	0.710503	0.0136165	0.0311398
LOC102190217	50.0004	1.50272	0.609967	0.0137547	0.0314301
SAMD7	1.051	-4.0824	1.65734	0.0137694	0.0314595
GLIPR1L1	4.98272	-2.33624	0.948557	0.0137803	0.0314758
LOC108636006	7.62178	-1.86772	0.758457	0.0137964	0.0314952
LAMP5	3.83412	2.82925	1.14927	0.0138248	0.0315386
LOC102179076	1.64041	-4.23299	1.72261	0.0139979	0.031851
PTH2	1.53664	2.64307	1.0778	0.0141951	0.0321902
LOC102188840	4.0041	1.7331	0.706774	0.0142016	0.0321919
CLEC4F	41.1849	1.64491	0.673838	0.014642	0.0330333
CCDC190	4.3821	2.15092	0.88165	0.0147012	0.0331357
RFX8	4.98072	1.9756	0.811108	0.0148637	0.0334613
LOC106503280	1.35921	3.4049	1.39996	0.01501	0.0337507
SYNDIG1L	13.4077	2.19446	0.902857	0.015075	0.0338641
PNPLA1	1.60895	2.5393	1.04637	0.0152334	0.0341832
GRHL3	90.736	1.9144	0.790437	0.0154373	0.0345804
LRRIQ4	5.36088	-1.57152	0.649198	0.01549	0.0346799
SYT8	352.613	2.48582	1.03074	0.0158796	0.0354192
ERN2	18.6819	1.86547	0.773698	0.0159043	0.035465
THAP10	3.5179	1.77216	0.735507	0.0159774	0.0356089
FAM64A	10.7441	1.58431	0.660113	0.0163927	0.0363794
FSHR	9.27651	-1.64011	0.683554	0.0164225	0.0364358
BTLA	28.9589	1.60182	0.667643	0.0164304	0.0364437
LOC106503269	1.48669	2.5022	1.04708	0.0168619	0.0372477
GUCA2A	7.93212	-1.52003	0.637462	0.0171024	0.0376793
DIO3	23.4619	1.57134	0.662887	0.0177667	0.0389058
LOC102179985	30.4221	1.66395	0.703559	0.018028	0.0393763
NKX2-1	3.32813	1.98245	0.838924	0.0181237	0.0395105
SLC25A45	3.77295	1.69629	0.718878	0.0182927	0.0398463
LOC102179867	0.829392	-3.20778	1.35977	0.0183211	0.0398964
LOC102183680	4.10469	2.46756	1.04648	0.0183756	0.0399793
ADCY1	52.2192	1.67422	0.710092	0.0183859	0.0399908
TMC3	2.44842	2.93938	1.24941	0.0186416	0.0404784
CCDC33	8.86578	1.50568	0.640125	0.0186643	0.0405167
OLIG3	2.54056	2.11043	0.89813	0.0187834	0.0407176
LOC108636371	3.85404	1.90376	0.810195	0.0187858	0.0407176
LOC102191166	1.87374	-3.95893	1.69247	0.0193282	0.0417255
SLC25A48	40.6712	2.1724	0.930183	0.0195198	0.0420632
MUC5AC	135.145	1.62764	0.698706	0.0198321	0.0426592
PRSS35	25.6038	1.82341	0.782932	0.0198616	0.0427007
SELE	35.3112	2.40845	1.03775	0.0202961	0.0434894
TREML1	27.2478	1.87617	0.809696	0.0204966	0.0438374
LOC102179897	5.85993	3.11217	1.34755	0.0209154	0.0445539
LOC102177258	80.0074	-2.17576	0.946997	0.0215882	0.0457075
PLEKHS1	479.222	2.39884	1.04618	0.021851	0.0461762
ANKRD34B	3.33507	-1.79856	0.784454	0.0218623	0.0461885
C19H17orf50	4.83307	1.56705	0.683982	0.0219596	0.0463531
FBXL21	6.3519	1.53211	0.66945	0.0221018	0.0466061
LOC108638246	1.95667	2.47828	1.08317	0.0221379	0.0466704
LOC102174708	4.48766	2.40837	1.05388	0.0222988	0.0469682
LOC106502751	3.0103	-2.03434	0.892418	0.0226322	0.0475566
LRRC30	2.23106	2.68443	1.17977	0.0228822	0.0479794
ACPT	1.15513	2.61788	1.15191	0.0230473	0.0482349
ONECUT1	4.17279	-1.53786	0.676817	0.0230748	0.0482743
FKBP6	1.882	2.28236	1.00928	0.0237366	0.0495349
LRRC56	55.8791	2.53473	1.12137	0.0237967	0.0496294
Mean of counts: mean value of raw read counts in the T1 and T3 groups; log2FC: log2 of the fold-change in expression; SE: standard error

## Sheet: T2 vs T3
Additional file 3: Table S4. List of differentially expressed genes between the T2 and T3 time points
Gene symbol	T2 vs. T3
	Mean of counts	log2FC	SE	P value	q-value
LPO	35928.4	-9.46656	0.379121	1.3036e-137	2.09579e-133
PNPLA3	2120.53	-10.254	0.486713	1.56943e-98	1.26159e-94
SLC30A2	887.841	-4.91043	0.246318	2.00926e-88	1.07676e-84
INSIG1	12563.8	-5.17789	0.269372	2.41941e-82	9.72422e-79
RFX4	1071.38	-7.55968	0.39456	8.02305e-82	2.57973e-78
SLC34A2	7179.83	-4.85096	0.2592	3.72812e-78	9.9895e-75
LOC102185323	1469.41	-5.42808	0.304689	5.39198e-71	1.23838e-67
LIPE	553.579	-2.15133	0.121487	3.62248e-70	7.27982e-67
TECTB	363.307	-6.76388	0.392775	1.85542e-66	3.31441e-63
LOC102185436	776.787	-8.51034	0.519505	2.5876e-60	4.16008e-57
FOXRED2	2722.85	-3.57764	0.227101	6.49724e-56	9.49601e-53
MEP1B	352.768	-6.7602	0.437766	8.47446e-54	1.13537e-50
DHCR7	2952.73	-2.90527	0.188362	1.13148e-53	1.39929e-50
LOC108637396	295.685	-4.62286	0.302613	1.09779e-52	1.26066e-49
FDPS	3321.73	-2.62676	0.172419	2.08077e-52	2.23017e-49
DHCR24	16038.4	-4.14427	0.272732	3.79149e-52	3.80973e-49
MFGE8	51303.1	-4.08524	0.269288	5.54234e-52	5.24142e-49
GSDMB	286.954	-4.41924	0.292478	1.39891e-51	1.24946e-48
LPL	30040.9	-5.77702	0.387467	2.84996e-50	2.29094e-47
LOC102186446	926.953	-4.04385	0.271285	2.999e-50	2.29595e-47
LOC102180465	2301.31	-5.2769	0.35488	5.19849e-50	3.79892e-47
FASN	264869	-4.06158	0.273602	7.51302e-50	5.2516e-47
LOC102184404	969.113	-7.63433	0.517319	2.75399e-49	1.84483e-46
LOC102171351	299.215	-8.54116	0.589619	1.48776e-47	9.5675e-45
LOC102173518	120.263	-3.26462	0.22785	1.46357e-46	9.04993e-44
SELENBP1	4611.29	-2.61026	0.183021	3.77097e-46	2.2454e-43
ABCA1	2425.91	2.48263	0.179102	1.0838e-43	6.22297e-41
TM7SF2	1578.79	-2.72593	0.197653	2.86745e-43	1.58965e-40
LSS	1692.41	-2.29851	0.166695	2.9786e-43	1.59623e-40
LOC102185049	705.326	-4.67146	0.338997	3.35196e-43	1.73837e-40
ACACA	16774.2	-2.68825	0.197211	2.60649e-42	1.30952e-39
PYCR1	1465.18	-2.55923	0.188863	7.84504e-42	3.82196e-39
DNAJC12	7380.64	-4.63042	0.343252	1.794e-41	8.483e-39
C5	935.916	-4.52737	0.336253	2.54107e-41	1.16722e-38
SFTPD	1003.63	-5.34768	0.40112	1.51096e-40	6.56532e-38
LOC102191533	1198.55	-2.65919	0.203136	3.72127e-39	1.57439e-36
LOC102174036	3357.6	-2.23766	0.171193	4.82188e-39	1.93803e-36
BICDL1	2653.18	-2.6596	0.205178	1.99954e-38	7.84062e-36
PEMT	2156.35	-1.94515	0.150216	2.37798e-38	9.10255e-36
PROM2	15340.4	-3.3341	0.259191	7.22661e-38	2.6405e-35
GPAT4	11527.3	-2.43955	0.190792	1.95311e-37	6.97783e-35
RUSC2	3297.77	-1.65448	0.131385	2.31941e-36	8.10632e-34
BDH1	2523.29	-4.43223	0.35464	7.6725e-36	2.62449e-33
P2RX3	61.585	-5.25686	0.422754	1.69175e-35	5.55068e-33
PLEKHB1	1041.51	-1.82106	0.147933	8.00156e-35	2.57282e-32
PCYT2	1635.98	-2.18975	0.177913	8.20474e-35	2.58642e-32
ADM2	1715.59	-3.97742	0.325186	2.1168e-34	6.42109e-32
ACSS2	21609.4	-2.53496	0.208521	5.27602e-34	1.57079e-31
MSMO1	3605.06	-2.93122	0.242457	1.1985e-33	3.50333e-31
FRMPD2	181.597	-5.55034	0.46587	1.00144e-32	2.87503e-30
ORMDL3	3573.09	-2.16073	0.181612	1.22006e-32	3.44122e-30
LOC102170015	261.415	-4.6212	0.389938	2.12351e-32	5.88615e-30
MPC2	2777.37	-2.93447	0.247711	2.24759e-32	6.12451e-30
GFRA2	3174.38	-2.95436	0.249616	2.5541e-32	6.8437e-30
TMOD4	1143	-2.29195	0.194415	4.44947e-32	1.17269e-29
MFSD2A	948.334	-3.99002	0.340957	1.23891e-31	3.16158e-29
COBLL1	7571.34	-2.3115	0.197721	1.42226e-31	3.57276e-29
LOC102177400	3661.98	-2.76606	0.238945	5.44323e-31	1.34632e-28
ACADSB	1864.91	-2.21705	0.191693	6.15332e-31	1.49889e-28
NCKAP5	1737.84	-3.17394	0.276252	1.4933e-30	3.58326e-28
TBC1D9B	18330.4	-2.12031	0.185761	3.55195e-30	8.27605e-28
CSN1S1	1.62156e+06	-8.03254	0.703716	3.54099e-30	8.27605e-28
GCAT	590.782	-3.12387	0.274041	4.21556e-30	9.68193e-28
PROK1	1976.14	-9.7259	0.858347	9.21845e-30	2.08739e-27
HHIPL2	4232.67	-2.97057	0.262616	1.15176e-29	2.57177e-27
BCAT2	2815.84	-2.44414	0.216142	1.19743e-29	2.63714e-27
HMGCR	2868.05	-2.12219	0.188305	1.84595e-29	4.01045e-27
LOC102174578	69.4507	-4.91184	0.436782	2.43679e-29	5.22349e-27
AGPAT1	6716.82	-1.96315	0.175139	3.68003e-29	7.68361e-27
PTHLH	2258.09	-5.41365	0.48498	6.21275e-29	1.28054e-26
MVD	1217.12	-2.32013	0.208263	7.97468e-29	1.6229e-26
FAM46A	3126.99	-1.74373	0.157931	2.42195e-28	4.8672e-26
ANKMY1	845.061	-2.07199	0.187988	2.99533e-28	5.87267e-26
WNT5A	3627.36	-2.28284	0.207103	2.96914e-28	5.87267e-26
LALBA	787105	-9.47378	0.861892	4.18302e-28	8.10246e-26
SLC50A1	3015.9	-2.48265	0.226545	6.02988e-28	1.15408e-25
CPT1A	3040.32	2.56884	0.234585	6.60315e-28	1.24893e-25
FOLR1	142.69	-3.60996	0.330195	8.03137e-28	1.5014e-25
ANKRD35	269.31	-1.51893	0.140006	2.01531e-27	3.72416e-25
LOC102178183	55.2237	-6.34494	0.585894	2.49521e-27	4.50737e-25
FADS1	1280.25	-2.40597	0.222268	2.63021e-27	4.69843e-25
LOC102185617	427.005	-7.37567	0.685826	5.64794e-27	9.86977e-25
BEST3	129.577	-2.50765	0.234543	1.11409e-26	1.90545e-24
SOWAHB	2949.49	-3.00746	0.281984	1.47819e-26	2.47551e-24
KLF11	1491.63	2.44255	0.229698	2.07593e-26	3.44069e-24
PRADC1	826.442	-2.73939	0.258184	2.6712e-26	4.38213e-24
LOC106501757	1279.92	-3.84534	0.363142	3.34834e-26	5.38313e-24
LOC102183471	432.626	-1.77517	0.168072	4.47324e-26	7.12043e-24
LOC102174841	551.787	-3.70683	0.351698	5.66165e-26	8.92376e-24
SQLE	4222.61	-2.49422	0.236912	6.41714e-26	9.97628e-24
FAM46C	4785.76	-2.07374	0.196983	6.45352e-26	9.97628e-24
SFXN2	665.913	-1.88979	0.179563	6.67126e-26	1.02146e-23
HAPLN3	4795.07	-3.89475	0.372198	1.2617e-25	1.91361e-23
SCD	41913.7	-6.42745	0.614993	1.4459e-25	2.1725e-23
LRRC20	844.032	-2.3557	0.225942	1.88425e-25	2.80491e-23
GPR160	628.302	-2.22483	0.213846	2.37951e-25	3.47776e-23
LOC102185621	1267.94	1.52964	0.147021	2.37189e-25	3.47776e-23
DBI	1792.94	-2.76334	0.266598	3.57104e-25	5.12603e-23
RUNDC1	1747.38	-1.63224	0.15786	4.65376e-25	6.57968e-23
ATG12	3344.8	-1.51906	0.147111	5.37872e-25	7.51945e-23
SLC35C1	2359.63	-2.85126	0.276341	5.84884e-25	8.10619e-23
SLC25A35	472.582	-2.65245	0.258264	9.59122e-25	1.31793e-22
RDH11	1379	-1.98396	0.193326	1.04267e-24	1.4206e-22
CLDND2	142.327	1.72	0.167825	1.19836e-24	1.60551e-22
PAEP	2.22983e+06	-4.41267	0.430542	1.19456e-24	1.60551e-22
CDHR5	169.667	-2.96628	0.290991	2.11523e-24	2.81046e-22
SMTNL2	306.402	-1.70255	0.167268	2.47099e-24	3.25623e-22
AHCYL2	6550.92	-2.71859	0.267516	2.92006e-24	3.78596e-22
DQX1	881.371	-1.827	0.180058	3.42676e-24	4.40737e-22
ABCG2	12774.6	-3.61086	0.356579	4.21814e-24	5.29805e-22
LOC102174322	12908.9	-4.44505	0.440194	5.64152e-24	6.92357e-22
NFE2L3	1507.31	1.59442	0.158669	9.31142e-24	1.13409e-21
LOC102174664	3508.05	-7.95372	0.791741	9.58045e-24	1.15808e-21
ABHD3	1569.45	-2.32958	0.232921	1.50011e-23	1.79979e-21
SPINK9	217.332	4.70556	0.471838	2.0043e-23	2.3869e-21
FAM151A	821.238	-2.44334	0.246165	3.22134e-23	3.78026e-21
SC5D	2727	-1.89787	0.191294	3.36572e-23	3.92107e-21
DDO	1088.51	-2.67073	0.270144	4.77404e-23	5.52175e-21
TMEM97	2233.81	-1.82637	0.184928	5.28361e-23	6.02443e-21
TMEM120B	14560.1	-4.05436	0.413281	1.01806e-22	1.12878e-20
SLC28A1	451.425	-2.34531	0.240023	1.49648e-22	1.64536e-20
UNC13A	287.57	-2.16311	0.221759	1.76743e-22	1.91993e-20
PTCHD3	61.9248	-7.48269	0.768445	2.08762e-22	2.25253e-20
CCDC192	310.032	-3.27087	0.336189	2.26243e-22	2.40882e-20
SFT2D1	6475.85	-1.50108	0.154299	2.28233e-22	2.41402e-20
ATF5	3473.44	-2.17991	0.224317	2.528e-22	2.65638e-20
LOC102184297	71.2477	-2.62969	0.270929	2.8371e-22	2.94272e-20
BPIFB1	8242.95	-4.28392	0.441715	3.06331e-22	3.15698e-20
LDLR	3539.8	-2.36769	0.244175	3.1135e-22	3.18826e-20
ABCA3	2952.48	-1.93987	0.200552	3.9402e-22	3.98406e-20
ACOT11	413.31	-2.35879	0.243914	4.02093e-22	4.04028e-20
FAM84B	5022.8	-1.89356	0.19597	4.35162e-22	4.3454e-20
ACTA2	17907.4	-1.91272	0.198122	4.71448e-22	4.67868e-20
CHRNE	622.858	-1.82508	0.189076	4.79146e-22	4.7259e-20
ACTG2	2084.35	-2.91409	0.302103	5.1103e-22	5.00965e-20
CD36	39001.5	-2.58755	0.269166	7.03161e-22	6.81007e-20
FDFT1	3338.1	-1.8122	0.189097	9.38604e-22	8.98211e-20
CIDEA	16372.6	-4.80923	0.502042	9.76738e-22	9.29173e-20
GPR1	347.203	-3.31287	0.346307	1.10802e-21	1.04174e-19
CYFIP2	3834.4	-1.84962	0.194094	1.57977e-21	1.46809e-19
CSN1S2	2.4827e+06	-8.18452	0.859082	1.61804e-21	1.49501e-19
SEC16B	3212.49	-3.09887	0.325938	1.95232e-21	1.79357e-19
LAMB4	680.275	-4.10645	0.433229	2.57467e-21	2.35187e-19
PRSS27	93.7413	-2.32201	0.24503	2.63126e-21	2.37656e-19
LOC102171395	1604.11	-1.61899	0.17084	2.62681e-21	2.37656e-19
WBSCR27	99.801	-2.07419	0.218893	2.6469e-21	2.37733e-19
LTK	578.281	-2.31148	0.244383	3.12558e-21	2.79166e-19
FBP1	1255.16	-1.59461	0.169084	4.06788e-21	3.59337e-19
FKBP11	2527.3	-1.58699	0.168442	4.44173e-21	3.90217e-19
DIO2	3809.03	-2.76339	0.294166	5.77794e-21	5.04848e-19
SUOX	1174.94	-1.80708	0.192915	7.44651e-21	6.36795e-19
MYADML2	34.1108	-4.7264	0.505007	8.04379e-21	6.84233e-19
SLC25A21	2603.69	-3.78311	0.40457	8.68682e-21	7.35042e-19
C7H19orf24	642.657	-1.57764	0.168854	9.34577e-21	7.85959e-19
SGCD	2395.56	-3.3699	0.360696	9.38633e-21	7.85959e-19
LOC102176685	143.637	-4.79366	0.518529	2.35833e-20	1.95437e-18
PDP2	711.924	-1.52856	0.165547	2.62121e-20	2.16108e-18
EVA1C	2449.93	1.91705	0.207972	3.03187e-20	2.48691e-18
VIPR1	2055.43	-2.64834	0.287804	3.51692e-20	2.87013e-18
ACO1	10827.8	-1.96668	0.214764	5.31429e-20	4.29336e-18
GPD1L	2540.04	-2.16055	0.236305	6.07016e-20	4.85522e-18
LOC108636108	33.6041	-4.71313	0.520089	1.27883e-19	9.98047e-18
PAH	90.3296	-6.00788	0.664033	1.46192e-19	1.13543e-17
SLC39A9	4227.11	-1.62684	0.180314	1.84248e-19	1.40386e-17
SLC5A5	369.913	-2.96401	0.329614	2.41933e-19	1.81755e-17
TKT	14474.6	-1.62746	0.181238	2.71609e-19	2.00306e-17
SLC2A1	3276.45	-2.00306	0.223504	3.18561e-19	2.33859e-17
GPAM	50993.5	-5.46634	0.610025	3.2222e-19	2.35469e-17
ROGDI	2589.93	-1.69496	0.189178	3.25897e-19	2.37079e-17
RND2	480.589	-1.7179	0.192188	3.93922e-19	2.85274e-17
NABP1	1094.96	-2.49771	0.279678	4.23484e-19	3.05307e-17
TNFSF13	812.936	-2.4821	0.278287	4.69543e-19	3.32548e-17
LOC102177798	160.273	-5.65099	0.633632	4.72986e-19	3.33517e-17
FAM71F1	52.8002	-2.42239	0.271692	4.8375e-19	3.39618e-17
PPP2R2B	2478.98	-3.99592	0.44938	5.99719e-19	4.19204e-17
ATP2C2	15406.7	-3.49373	0.393102	6.24559e-19	4.34677e-17
PANK3	6530.03	-3.10261	0.349551	6.93029e-19	4.80251e-17
FST	419.755	-2.39362	0.270401	8.58954e-19	5.92679e-17
MPZL2	524.503	2.5856	0.292612	9.89767e-19	6.77127e-17
MYBPC1	208.037	-2.1097	0.238892	1.03587e-18	7.05664e-17
STC1	1307.19	-2.87253	0.326381	1.35427e-18	9.1099e-17
DLGAP1	463.549	1.8745	0.213517	1.64719e-18	1.09883e-16
ABHD5	395.728	1.67341	0.191039	1.96042e-18	1.30238e-16
LOC102179062	33.0732	-3.54563	0.405283	2.1613e-18	1.42406e-16
HMGCS1	2695.49	-1.72794	0.197683	2.31065e-18	1.51625e-16
FAM46B	379.394	-1.83722	0.21044	2.53826e-18	1.65885e-16
CTNNAL1	1794.11	-1.99361	0.228601	2.75919e-18	1.79593e-16
PDHB	1930.95	-1.66219	0.190637	2.80328e-18	1.81727e-16
C26H10orf90	206.244	-3.24441	0.373084	3.4315e-18	2.19793e-16
LOC102177058	96.7682	-7.78174	0.897243	4.2111e-18	2.67596e-16
SHCBP1	263.545	-3.43572	0.397121	5.0799e-18	3.21533e-16
RRAS	1543.12	-1.67659	0.193862	5.22462e-18	3.29397e-16
LOC102176955	2870.4	-1.54021	0.178469	6.12973e-18	3.84952e-16
MRPL14	2923.77	-1.64415	0.190668	6.51574e-18	4.07602e-16
LOC102180455	730.148	-2.01177	0.233392	6.71291e-18	4.18308e-16
KCNJ15	1197.84	-2.09997	0.243913	7.33636e-18	4.51903e-16
ST6GALNAC3	1322.87	-3.12235	0.362696	7.38758e-18	4.53321e-16
TMEM205	638.904	-1.53701	0.17856	7.4463e-18	4.55187e-16
DUSP4	9403.09	-2.62163	0.304586	7.48829e-18	4.5602e-16
PPP1R16B	4303.19	-1.79172	0.209756	1.32024e-17	7.89055e-16
GLYCAM1	575170	-6.92704	0.812029	1.45683e-17	8.67464e-16
TMEM25	1503.57	-1.89703	0.223233	1.92934e-17	1.13805e-15
RASSF4	6847.52	-1.95593	0.231167	2.64888e-17	1.54297e-15
SLC2A9	1413.3	-3.28029	0.38774	2.67284e-17	1.55131e-15
ALDOC	281.951	-2.56066	0.302734	2.70968e-17	1.56703e-15
MOCS1	4139.37	-3.06888	0.362885	2.7455e-17	1.58206e-15
KLHDC4	3305.76	-1.69355	0.200393	2.88472e-17	1.65635e-15
SDC2	15455.2	-2.83793	0.336304	3.21248e-17	1.83797e-15
SOD2	10485.1	1.98469	0.235691	3.74078e-17	2.11762e-15
C20H5orf38	5017.74	-1.53591	0.182542	3.96249e-17	2.23526e-15
SMIM1	535.006	-1.51677	0.180332	4.06672e-17	2.28604e-15
ADRB1	164.442	-1.9368	0.230639	4.55945e-17	2.55409e-15
CNN1	3241.39	-2.30251	0.27455	5.00822e-17	2.78606e-15
ABCC2	606.09	-2.48741	0.296693	5.1243e-17	2.84081e-15
LIN7A	1220.22	-3.67611	0.438918	5.50373e-17	3.04067e-15
TECR	4766.64	-1.55271	0.185558	5.87025e-17	3.19919e-15
RAB18	12480.8	-2.31553	0.277608	7.365e-17	4.00024e-15
TRIM17	254.382	-1.71743	0.206023	7.67896e-17	4.12892e-15
TMEM125	1344.13	-2.03402	0.244445	8.72411e-17	4.67525e-15
SLC16A1	10383.6	-3.44768	0.414839	9.49817e-17	5.06582e-15
BTN1A1	149254	-6.45926	0.778807	1.097e-16	5.80148e-15
TOR4A	452.744	-1.79835	0.217364	1.30132e-16	6.77066e-15
SEMA3A	2978.12	-3.44951	0.417334	1.39031e-16	7.21033e-15
PLIN2	30747.2	-1.95583	0.236853	1.48684e-16	7.68615e-15
CSN2	9.88022e+06	-7.23232	0.878816	1.8782e-16	9.67815e-15
NECTIN3	505.738	1.59695	0.194127	1.93098e-16	9.88672e-15
SYT16	72.0472	-4.34461	0.528361	1.98804e-16	1.01145e-14
RPN2	5170.84	-1.70174	0.207094	2.08257e-16	1.05288e-14
AGP	423.483	4.09219	0.498639	2.2732e-16	1.14207e-14
SCCPDH	1906.74	-1.64673	0.200706	2.31207e-16	1.15626e-14
LOC102184324	3560.04	-1.7283	0.210653	2.31582e-16	1.15626e-14
SULT1C2	20.9886	-6.52383	0.797829	2.91049e-16	1.43534e-14
BPIFA2	39.5067	-6.61113	0.8096	3.18971e-16	1.55869e-14
SPCS1	2666.38	-1.59475	0.195552	3.48879e-16	1.69968e-14
RAB26	1394.46	-2.49443	0.30609	3.65924e-16	1.77198e-14
AACS	3705.81	-1.87129	0.231657	6.59098e-16	3.11656e-14
NUCB2	3747.53	-2.47076	0.306186	7.05908e-16	3.31839e-14
GMPPB	1457.46	-1.69341	0.211457	1.16329e-15	5.34348e-14
LDHD	765.577	-2.58107	0.322361	1.1776e-15	5.39379e-14
GALR3	106.015	-1.73347	0.216639	1.22761e-15	5.57521e-14
SLC1A5	3871.56	-2.27801	0.284691	1.22734e-15	5.57521e-14
SEC14L3	26.2179	-6.85436	0.858327	1.39706e-15	6.29147e-14
GABRB1	535.515	-3.90181	0.48938	1.54927e-15	6.93651e-14
TSTA3	3060.45	-1.62887	0.205516	2.26796e-15	9.90817e-14
RAPGEF2	6524.78	-1.56483	0.197465	2.28911e-15	9.97343e-14
MUC20	1062.55	-2.7839	0.351838	2.52407e-15	1.08795e-13
CCDC159	202.888	-1.79504	0.22797	3.43397e-15	1.4683e-13
TECRL	60.4879	-5.02435	0.639278	3.85941e-15	1.63283e-13
ETV5	557.3	1.68682	0.215808	5.4395e-15	2.25389e-13
PTGES3L	122.667	-1.52248	0.195348	6.50875e-15	2.67624e-13
SCN7A	2816.15	-5.97204	0.76951	8.43693e-15	3.44265e-13
LPIN1	5342.93	-2.46986	0.318443	8.7603e-15	3.56555e-13
TNS2	15762	-1.50641	0.19502	1.12392e-14	4.48368e-13
LOC106502056	142.234	-1.85681	0.240517	1.16265e-14	4.62672e-13
CRIP3	263.741	-2.50372	0.324727	1.25572e-14	4.97246e-13
HSD17B7	1628.75	-2.07594	0.270075	1.51175e-14	5.91346e-13
ACSL1	9575.35	-1.97489	0.257718	1.81635e-14	7.05351e-13
LOC102185156	1861.49	-3.24096	0.424801	2.35947e-14	9.05325e-13
IGFBP2	636.646	-1.91185	0.251182	2.71106e-14	1.03776e-12
LOC108637357	3675.79	-1.54788	0.203405	2.74394e-14	1.04785e-12
SGK2	137.1	-2.46967	0.324851	2.90553e-14	1.10692e-12
PMVK	680.456	-1.6913	0.22296	3.30856e-14	1.25157e-12
LOC108637636	34.7684	-2.80025	0.369738	3.6305e-14	1.34798e-12
AP1M1	4830.62	-1.59373	0.210698	3.90755e-14	1.4475e-12
TMEM53	495.971	-1.57611	0.209002	4.66034e-14	1.69512e-12
SLC16A5	1362.08	-1.6391	0.21798	5.49805e-14	1.98189e-12
PLEKHD1	904.379	-1.98806	0.264591	5.74716e-14	2.06705e-12
MAPK4	478.727	-2.70952	0.360987	6.10335e-14	2.17094e-12
LOC102178051	1369.29	-1.75557	0.235049	8.0832e-14	2.83123e-12
SSTR2	57.5038	-2.59568	0.347896	8.58051e-14	2.97946e-12
S100A13	1641.28	1.77379	0.238653	1.06559e-13	3.67627e-12
PNPO	1076.1	-1.65258	0.222535	1.11808e-13	3.84089e-12
BCO1	28.0714	-3.06456	0.412793	1.13673e-13	3.89663e-12
SLC25A4	1633.83	-1.52375	0.205302	1.15352e-13	3.94577e-12
TBC1D24	3511	-1.84959	0.249246	1.16472e-13	3.97564e-12
BCL2L14	228.721	1.67722	0.226107	1.1907e-13	4.05568e-12
EPHA6	1804.35	-3.80282	0.513302	1.27683e-13	4.33072e-12
SLC30A4	3162.74	-1.95372	0.263901	1.32914e-13	4.48921e-12
AMTN	83.5026	-4.56116	0.616453	1.37176e-13	4.61377e-12
YPEL4	231.446	1.92231	0.259931	1.40926e-13	4.73e-12
CCNJL	127.18	1.52046	0.20566	1.43446e-13	4.80456e-12
CITED2	6556.82	-2.39204	0.323582	1.44216e-13	4.82028e-12
LOC102181155	196.802	-6.63286	0.897912	1.50205e-13	5.01007e-12
FABP3	28583.7	-5.36767	0.728198	1.69142e-13	5.59525e-12
PRTFDC1	384.772	1.75233	0.23789	1.75686e-13	5.7998e-12
TTN	557.803	-3.03753	0.412617	1.81692e-13	5.98577e-12
THRB	12100.9	-2.02042	0.274502	1.83499e-13	6.03295e-12
LRG1	1405.23	-3.63056	0.493318	1.84646e-13	6.05827e-12
LOC108638455	155.442	-2.6091	0.354742	1.91062e-13	6.23064e-12
ATP7B	462.559	-2.64357	0.359887	2.04911e-13	6.64183e-12
FCGRT	5643.49	1.58878	0.216776	2.31638e-13	7.44807e-12
C6H4orf32	1359.1	-1.63699	0.223472	2.38431e-13	7.63595e-12
EBPL	721.963	-2.32181	0.31703	2.41325e-13	7.71329e-12
LOC108637764	619.158	-3.03013	0.414102	2.5291e-13	8.05155e-12
AGR2	1070.89	-2.85588	0.390771	2.70479e-13	8.57689e-12
TREX1	457.622	-1.67054	0.228728	2.80161e-13	8.82796e-12
LOC106503257	253.943	-2.06566	0.283129	2.9681e-13	9.24771e-12
WISP2	489.992	-1.97579	0.271215	3.2178e-13	9.96775e-12
TESMIN	27.2541	3.4643	0.475838	3.32815e-13	1.027e-11
LIPG	267.491	-4.24992	0.584894	3.69895e-13	1.13706e-11
ALDH18A1	1464.05	-1.50153	0.20679	3.83887e-13	1.17557e-11
LOC106503498	39.9104	-2.25273	0.31027	3.85491e-13	1.17824e-11
B4GALT1	26794.2	-2.53726	0.349499	3.87895e-13	1.18334e-11
PLA2G2C	4392.38	-4.53808	0.625959	4.17404e-13	1.27095e-11
C11H2orf40	70.418	-2.83799	0.392125	4.57166e-13	1.38939e-11
ARL10	1694.39	-2.81841	0.389615	4.69529e-13	1.42427e-11
LOC102176094	10.9825	-6.97523	0.964499	4.76035e-13	1.44128e-11
ERO1A	2247	-1.57877	0.219068	5.73072e-13	1.69674e-11
C16H1orf105	111.718	-2.35635	0.327358	6.10654e-13	1.79808e-11
LOC108638538	215.534	-2.48863	0.345861	6.2256e-13	1.82978e-11
RMI2	64.4379	-1.79413	0.249412	6.31824e-13	1.85362e-11
B3GALT1	388.191	-3.80983	0.529689	6.35798e-13	1.86188e-11
LOC108633274	40.1882	3.14992	0.438179	6.54323e-13	1.91265e-11
METTL24	672.692	-1.60956	0.224643	7.78021e-13	2.24968e-11
CMTM6	12485.6	-1.5552	0.217294	8.23946e-13	2.37394e-11
ANKRD9	314.901	-1.6482	0.23035	8.35316e-13	2.40239e-11
SLC5A1	1890.67	-3.34305	0.46728	8.41114e-13	2.41475e-11
SMKR1	392.429	-1.90168	0.265879	8.52412e-13	2.44282e-11
CSDC2	3086.1	-4.34684	0.607771	8.54584e-13	2.44469e-11
MDGA2	5747.22	-3.20808	0.448803	8.80012e-13	2.51296e-11
FCHSD2	3857.39	-1.76422	0.247221	9.59343e-13	2.71538e-11
LOC102178810	11224.9	-5.90737	0.828173	9.81947e-13	2.77447e-11
LAMTOR2	1031.7	-1.59713	0.224176	1.04494e-12	2.93738e-11
MROH8	36.5213	-1.80575	0.253713	1.10055e-12	3.08251e-11
LOC102184859	4232.82	-2.78078	0.391172	1.17027e-12	3.26261e-11
SLC1A4	1443.14	-1.50232	0.211888	1.33989e-12	3.70127e-11
UCP2	1823.51	1.98535	0.280104	1.36162e-12	3.74843e-11
LOC108635835	58.6892	-2.15942	0.30472	1.37473e-12	3.77158e-11
LOC102181614	595.17	-1.97551	0.278762	1.37327e-12	3.77158e-11
C17H4orf45	41.0823	-2.37551	0.335473	1.43051e-12	3.91794e-11
IGSF5	1955.87	-1.66248	0.235382	1.63045e-12	4.42783e-11
LOC102186442	717.656	-3.72335	0.527251	1.64336e-12	4.45535e-11
FAP	3090.04	1.62209	0.229783	1.67416e-12	4.53122e-11
JUNB	3877.17	1.79588	0.254522	1.71484e-12	4.63352e-11
CSN3	3.02732e+06	-5.1183	0.725539	1.73251e-12	4.67341e-11
PLA2R1	1459.04	1.50931	0.214378	1.91679e-12	5.1275e-11
KLF10	2290.61	1.96478	0.279148	1.94354e-12	5.18179e-11
GALNT15	1883.17	2.93286	0.416979	2.01308e-12	5.34946e-11
TMEM8A	2731.7	-1.52188	0.217042	2.35073e-12	6.19553e-11
ARL15	3136.74	-2.49566	0.356505	2.5534e-12	6.71865e-11
SLC39A14	3715.2	-1.67539	0.240026	2.95096e-12	7.68924e-11
FAM198B	1736.8	-1.72245	0.246784	2.96089e-12	7.70262e-11
ELF5	53792.7	-2.13366	0.305948	3.08232e-12	7.97978e-11
TRPV6	2441.48	3.2506	0.466234	3.12367e-12	8.06088e-11
CLINT1	13019.5	-1.55263	0.222735	3.15283e-12	8.11009e-11
PKP2	1333.65	-1.86739	0.268644	3.62275e-12	9.21566e-11
DISP2	20.4968	-3.83775	0.552858	3.87498e-12	9.79529e-11
RRAGD	1057.41	-2.42176	0.34933	4.13225e-12	1.04129e-10
CROCC2	846.926	2.14773	0.310033	4.28562e-12	1.07825e-10
SLC22A16	5943.3	-2.46283	0.355645	4.36132e-12	1.09558e-10
LOC102176958	54.4911	-3.69062	0.535782	5.64692e-12	1.40753e-10
SEMA6A	1502.36	2.05871	0.298992	5.75828e-12	1.42864e-10
RPGRIP1	92.9186	-2.94714	0.428484	6.06675e-12	1.49824e-10
C3H1orf210	1022.21	-1.58399	0.230791	6.7272e-12	1.64868e-10
DRD5	23.4906	-4.63989	0.678819	8.18669e-12	1.9942e-10
LOC108638473	102.606	-2.47568	0.362345	8.35125e-12	2.02814e-10
GIPC2	2558.19	-2.41978	0.354372	8.58795e-12	2.08248e-10
LOC102172041	350.219	-2.83482	0.416384	9.88389e-12	2.38594e-10
LOC106503499	9.96845	-4.41094	0.647919	9.90667e-12	2.38785e-10
NRL	106.137	-4.07616	0.599763	1.07351e-11	2.566e-10
PLEKHG1	2180.77	1.66724	0.245698	1.15494e-11	2.72658e-10
BUB1B	671.021	-1.69515	0.250127	1.22583e-11	2.87283e-10
SLC6A4	1109.33	-1.79183	0.264661	1.28531e-11	3.00785e-10
CDH2	112.367	2.83092	0.41825	1.30131e-11	3.03645e-10
LOC102170671	8.10458	-7.03792	1.04054	1.34478e-11	3.1288e-10
MIGA2	4446.37	-1.59434	0.236358	1.52537e-11	3.51841e-10
PDE4B	2376.18	1.89694	0.281269	1.5384e-11	3.54339e-10
SLC5A9	3024.44	-4.6509	0.691267	1.7192e-11	3.92608e-10
PDE3B	3977.55	-2.08394	0.309793	1.73355e-11	3.95322e-10
FHAD1	360.97	1.6809	0.249957	1.75897e-11	3.99986e-10
LOC108638087	18.3438	-8.21748	1.22382	1.88563e-11	4.26975e-10
RSPH6A	54.4552	-2.27025	0.338534	1.99856e-11	4.50642e-10
LOC102186288	30.6568	-3.96381	0.592502	2.23247e-11	5.02681e-10
SLC17A9	1357.91	-1.94302	0.29047	2.24372e-11	5.04508e-10
EFHD1	8564.78	-2.07194	0.30977	2.25263e-11	5.05773e-10
TRIM46	133.189	-2.60431	0.390143	2.46765e-11	5.50242e-10
TMEM171	1810.26	-2.60067	0.39081	2.84146e-11	6.25783e-10
EFR3B	1326.19	-2.56729	0.386477	3.07818e-11	6.76063e-10
LOC102181582	3940.66	-4.13679	0.623623	3.27869e-11	7.15216e-10
ART3	375.102	-2.19733	0.331403	3.34848e-11	7.29451e-10
LOC102175876	103.373	-8.56071	1.29262	3.52588e-11	7.66022e-10
INHBB	1526.93	2.12314	0.320735	3.60144e-11	7.80328e-10
MARC1	8428.81	-2.11732	0.320009	3.67958e-11	7.96185e-10
TGIF1	866.83	1.56672	0.237196	3.97073e-11	8.56878e-10
CFTR	198.766	2.44466	0.370623	4.22162e-11	9.06155e-10
PIEZO2	787.7	1.5384	0.233986	4.87369e-11	1.03781e-09
FAM169B	129.924	2.71994	0.414121	5.10053e-11	1.07754e-09
PGBD5	281.34	-1.96008	0.298487	5.14353e-11	1.0852e-09
LOC102178625	151.406	-2.35141	0.358732	5.57276e-11	1.1681e-09
COL27A1	2587.27	1.53504	0.234424	5.82593e-11	1.21799e-09
PDE10A	3006.49	-1.85941	0.284373	6.20911e-11	1.29641e-09
SEC11C	5268.88	-1.9584	0.300257	6.91839e-11	1.4389e-09
CD44	11468.4	1.84983	0.28402	7.36521e-11	1.52591e-09
TSPAN1	3995.05	-1.75165	0.269299	7.79596e-11	1.60276e-09
PLOD2	1801.1	-1.85106	0.28469	7.92404e-11	1.62701e-09
RHOU	4169.67	-1.78824	0.275152	8.08028e-11	1.65486e-09
CREB3L1	9786.73	-1.65309	0.255077	9.12565e-11	1.84777e-09
ADAMTS17	1261.15	-1.64405	0.254232	1.00133e-10	2.01734e-09
C9	7587.61	-4.40363	0.68129	1.02194e-10	2.05115e-09
PPA1	2625.47	-1.77359	0.274522	1.04254e-10	2.08861e-09
GRIA2	43.664	-3.73587	0.578384	1.05291e-10	2.0976e-09
CA10	3419.04	-2.14786	0.332828	1.09406e-10	2.17689e-09
CRISP2	49.6767	-4.99848	0.774907	1.11536e-10	2.21105e-09
GLDN	2023.14	2.4443	0.379262	1.15683e-10	2.28762e-09
A2ML1	741.006	-2.7886	0.432924	1.18446e-10	2.33365e-09
TRDN	278.592	-2.87721	0.446783	1.196e-10	2.35203e-09
TDRD6	34.1313	2.26487	0.352168	1.26585e-10	2.4758e-09
ACTC1	21.3308	-2.5684	0.399517	1.28639e-10	2.50682e-09
SERP1	7540.62	-1.67454	0.260493	1.29e-10	2.51081e-09
GRAMD1B	1640.83	-1.58867	0.247369	1.34241e-10	2.60652e-09
LRRD1	50.7177	-2.33344	0.364058	1.4596e-10	2.81704e-09
NPY1R	1231.43	2.41455	0.377083	1.52132e-10	2.92428e-09
VEPH1	789.04	-2.48648	0.388376	1.53117e-10	2.93405e-09
LOC102173247	33.6709	-3.41499	0.533969	1.60051e-10	3.05736e-09
MEST	208.017	-2.37189	0.370891	1.60428e-10	3.05955e-09
CTNS	3753.84	-2.01158	0.315546	1.83054e-10	3.45417e-09
LOC102177790	60.2267	-1.58666	0.24981	2.13271e-10	3.98692e-09
GRAMD2	3428.33	-1.96526	0.3096	2.185e-10	4.07994e-09
ITGB6	9677.09	2.17706	0.343402	2.30229e-10	4.26919e-09
CAPN8	438.274	-4.96819	0.785212	2.49653e-10	4.60812e-09
CDH26	93.6145	3.95793	0.627266	2.79372e-10	5.13898e-09
TC2N	6408.06	-2.27429	0.360553	2.83066e-10	5.18911e-09
PDK4	3785.99	1.7071	0.271232	3.09652e-10	5.62979e-09
PIGR	94890.7	-4.22655	0.673037	3.38981e-10	6.08916e-09
OSMR	5606.31	1.55528	0.247726	3.42446e-10	6.13768e-09
BPIFA3	503.48	-4.08326	0.651005	3.55874e-10	6.36417e-09
CP	189.78	2.53404	0.404025	3.56485e-10	6.36802e-09
SLC31A1	4596	-1.53145	0.244303	3.64186e-10	6.49836e-09
FZD5	482.292	-1.97159	0.315542	4.1502e-10	7.34832e-09
CCDC115	1337.93	-1.85722	0.297673	4.40019e-10	7.75679e-09
LRRC3B	420.101	-2.15634	0.345667	4.42592e-10	7.79359e-09
FAM25A	78.0392	-2.1205	0.340338	4.64731e-10	8.16555e-09
ADAMTS3	694.69	-1.70235	0.273462	4.81065e-10	8.42493e-09
STAR	599.629	1.72483	0.277689	5.25235e-10	9.15858e-09
TOB1	3513.42	-1.66435	0.268255	5.49122e-10	9.53372e-09
LOC102174856	165.127	-4.08578	0.659304	5.7513e-10	9.95302e-09
LRRC38	555.02	-2.25033	0.363204	5.80032e-10	1.00055e-08
FNDC5	128.444	-2.48101	0.402106	6.82722e-10	1.16643e-08
SLC44A3	1326.21	-1.70968	0.277384	7.11141e-10	1.20984e-08
FAM212B	367.222	-1.79539	0.291588	7.40048e-10	1.25636e-08
CUX2	95.8072	-2.41083	0.391618	7.45658e-10	1.26455e-08
PLA2G4D	84.0066	-2.29279	0.372466	7.47444e-10	1.26624e-08
SLC7A5	4334.43	-2.4934	0.405115	7.51699e-10	1.27211e-08
UXS1	4385.22	-1.71	0.277997	7.69357e-10	1.30063e-08
INSC	1090.7	-3.0976	0.505794	9.11151e-10	1.52272e-08
SMYD2	2478.9	-1.59239	0.260047	9.15594e-10	1.52856e-08
BEAN1	622.37	1.97941	0.32374	9.70479e-10	1.61182e-08
LOC102168959	23.046	-5.65887	0.925562	9.71762e-10	1.61228e-08
LOC102180194	3758.82	-6.06903	0.993513	1.00474e-09	1.65843e-08
KCNK10	14.5041	-3.00662	0.492556	1.03362e-09	1.70087e-08
CCNYL1	3273.24	-1.53685	0.25192	1.05716e-09	1.73783e-08
KIAA1755	646.72	1.95471	0.320982	1.13059e-09	1.84909e-08
MDH1B	36.8254	2.16978	0.356774	1.18937e-09	1.93734e-08
PCNX2	195.464	-1.61185	0.265503	1.27183e-09	2.06955e-08
LEP	99.4013	-5.39409	0.892154	1.48359e-09	2.38517e-08
LMNTD2	31.7062	-1.731	0.286441	1.51135e-09	2.42253e-08
RNF222	131.059	-2.37764	0.394458	1.6641e-09	2.65152e-08
LOC106501960	37.1444	-2.75441	0.458884	1.94397e-09	3.06404e-08
LOC102186863	40.5651	-1.9784	0.329594	1.94265e-09	3.06404e-08
WDR86	161.872	-1.74681	0.291203	1.99015e-09	3.12457e-08
AZGP1	2926.51	-2.67574	0.446127	2.00127e-09	3.13286e-08
OLFM3	436.595	-4.26891	0.712169	2.04444e-09	3.19422e-08
CNTNAP2	472.162	-2.41493	0.403169	2.09989e-09	3.26814e-08
ELL2	11246.7	-2.24929	0.376845	2.39091e-09	3.68893e-08
RASEF	3113.08	-2.0439	0.342858	2.5016e-09	3.84495e-08
GPR33	44.7843	-1.84808	0.310813	2.74863e-09	4.1745e-08
LOC102187691	21.48	-4.69743	0.792243	3.0426e-09	4.58014e-08
BPIFA1	867.145	-3.85921	0.654544	3.72346e-09	5.53765e-08
SCARA3	5040.38	2.22569	0.377512	3.73114e-09	5.54396e-08
LOC102180889	940.187	2.38209	0.40475	3.97248e-09	5.8808e-08
LOC102188768	25.4073	-2.16585	0.369785	4.71146e-09	6.86106e-08
LOC108633842	106.83	-2.10158	0.359415	4.99851e-09	7.2528e-08
PPIL6	356.804	1.54852	0.265335	5.34325e-09	7.66995e-08
MFSD4A	2973.5	-1.58338	0.271471	5.45668e-09	7.81881e-08
JDP2	1041.55	-1.51647	0.260036	5.48376e-09	7.85061e-08
APOA5	7.73278	-5.07692	0.871104	5.60467e-09	7.99524e-08
ARL4D	64.5364	-1.84382	0.316723	5.83002e-09	8.28729e-08
PPM1K	2920.63	-1.5754	0.27073	5.91746e-09	8.38933e-08
MPC1	9099.33	-2.12348	0.365102	6.02244e-09	8.51564e-08
SPTA1	40.036	-1.53762	0.264431	6.07062e-09	8.56869e-08
SNAI1	264.536	1.84432	0.317436	6.24511e-09	8.77645e-08
LOC102191110	1289.41	-1.74523	0.300588	6.39573e-09	8.94902e-08
FAM20A	28807.7	-2.10971	0.363481	6.46788e-09	9.03768e-08
LRRC66	258.174	-2.21495	0.381928	6.65531e-09	9.28797e-08
LOC102176024	97.0008	-1.95072	0.336592	6.81133e-09	9.48102e-08
TMTC4	4887.33	-1.53261	0.264486	6.84534e-09	9.50367e-08
STK32C	464.041	1.67703	0.289712	7.09642e-09	9.81834e-08
ATP2B2	3573.41	-1.86044	0.322525	8.00499e-09	1.09529e-07
PRKG1	4271	-1.91097	0.332177	8.77362e-09	1.19638e-07
ABCG1	504.334	1.91168	0.332619	9.06475e-09	1.2319e-07
LOC102171502	401.213	-2.15911	0.376633	9.88657e-09	1.33233e-07
ALDH1A1	6483.1	-2.02632	0.354481	1.08869e-08	1.45615e-07
MSLN	110.78	-1.67637	0.29387	1.16719e-08	1.55339e-07
LOC102182127	71754.4	2.59385	0.455888	1.27292e-08	1.68295e-07
LOC102189920	1188.56	-2.71038	0.476608	1.29435e-08	1.70988e-07
VWA3B	85.2529	-2.24122	0.394454	1.33272e-08	1.75913e-07
SLC38A3	2900.16	-1.8877	0.333528	1.51573e-08	1.97635e-07
PAK5	176.432	2.14649	0.379745	1.58174e-08	2.05742e-07
LOC102172482	29.4429	-1.74917	0.309759	1.63382e-08	2.11149e-07
TLL2	206.387	-2.04315	0.362872	1.79678e-08	2.30358e-07
TCF24	109.814	-3.24335	0.576303	1.8246e-08	2.33366e-07
TTC22	208.911	-1.61188	0.286551	1.85384e-08	2.36541e-07
KLHL3	620.551	1.55807	0.27721	1.90359e-08	2.42504e-07
LOC102182458	9.80322	-3.11494	0.554312	1.91535e-08	2.43808e-07
PAG-2	8.99821	-4.69602	0.836827	2.00351e-08	2.54628e-07
TMEM74B	54.0104	3.10176	0.553225	2.06241e-08	2.61494e-07
TRPV1	39.4915	-2.83004	0.504918	2.08302e-08	2.63691e-07
KERA	100.592	-2.06841	0.36942	2.15503e-08	2.71736e-07
FICD	744.216	-1.52358	0.272439	2.24002e-08	2.8113e-07
CDK18	383.702	-1.90775	0.341644	2.3502e-08	2.9404e-07
SLC1A2	2027.62	-2.76488	0.495701	2.43684e-08	3.03698e-07
FCAMR	18.8026	-3.47216	0.624018	2.63347e-08	3.26252e-07
LOC102172205	855.491	1.77802	0.319608	2.65e-08	3.27472e-07
CHAC1	139.3	-2.67026	0.480073	2.66405e-08	3.28955e-07
APOD	9479.27	1.68389	0.303586	2.91176e-08	3.56259e-07
SEZ6	1234.15	-2.84033	0.512459	2.98102e-08	3.63626e-07
LRRC3C	41.9207	-3.74893	0.678305	3.25918e-08	3.95455e-07
PELI2	2161.04	-1.61869	0.292978	3.29571e-08	3.99285e-07
CARMIL1	8734.49	-1.5065	0.273516	3.63136e-08	4.3585e-07
LRP3	2310.49	-2.47523	0.450522	3.92621e-08	4.67222e-07
ADAMTSL1	293.146	-1.63526	0.297798	3.99302e-08	4.74119e-07
TACSTD2	2488.57	2.46253	0.451169	4.812e-08	5.63046e-07
ACKR1	308.498	1.91046	0.350961	5.2239e-08	6.06387e-07
BHLHE40	5012.67	1.58098	0.29054	5.28244e-08	6.12299e-07
MYBPH	1379.23	1.70074	0.31283	5.42989e-08	6.25332e-07
CDA	211.064	2.55786	0.470661	5.4913e-08	6.30597e-07
DFNB59	11.8609	-1.92815	0.355856	6.01567e-08	6.84458e-07
KLHDC7A	2278.56	1.68645	0.311296	6.0429e-08	6.87071e-07
GSG1	184.223	-1.94107	0.358435	6.11464e-08	6.94735e-07
ABCC11	1460.94	2.64922	0.489367	6.17854e-08	7.01001e-07
LOC102171118	11247.3	2.66184	0.491718	6.18582e-08	7.01001e-07
CLGN	98.0067	-3.13074	0.578848	6.35262e-08	7.16784e-07
XDH	209216	-2.34229	0.434471	7.0014e-08	7.80593e-07
LOC108636740	346.244	-2.53382	0.470485	7.22256e-08	8.0136e-07
ATP13A5	683.747	-3.81124	0.708948	7.6196e-08	8.40194e-07
OXTR	493.126	-2.54188	0.474076	8.24177e-08	9.05075e-07
DUSP26	195.308	2.345	0.437487	8.31492e-08	9.11241e-07
MAK	102.518	1.5885	0.296584	8.50921e-08	9.29365e-07
UNC80	86.2253	-2.25907	0.423206	9.39808e-08	1.01746e-06
SDSL	1894.41	-3.70458	0.695406	9.9725e-08	1.07171e-06
LOC102169246	32.671	1.65556	0.311212	1.03922e-07	1.11161e-06
TRPV5	10.5831	3.67539	0.691757	1.07764e-07	1.14585e-06
LOC102187311	181.511	1.80656	0.340341	1.10784e-07	1.17563e-06
CFAP43	74.4744	2.40444	0.453977	1.18109e-07	1.24596e-06
ATP6V0A4	40.5425	-2.50979	0.474573	1.23305e-07	1.29241e-06
DNAJB9	1464.56	-1.58322	0.299361	1.23205e-07	1.29241e-06
C1H3orf52	404.024	1.7666	0.33481	1.31736e-07	1.37171e-06
LEXM	25.2574	-2.18786	0.415011	1.35091e-07	1.4021e-06
MYB	289.669	1.908	0.361975	1.35623e-07	1.40672e-06
STRIP2	473.458	-1.55545	0.295112	1.35892e-07	1.40843e-06
RTL1	34.5428	-2.23192	0.424447	1.453e-07	1.49551e-06
LOC102183200	74.1897	-1.96586	0.374291	1.50279e-07	1.54084e-06
GALE	1286.6	-1.51836	0.289101	1.50445e-07	1.54099e-06
CSF2RB	36022.4	-1.93839	0.369864	1.59855e-07	1.6242e-06
CFAP54	955.202	1.56093	0.297866	1.6023e-07	1.62628e-06
PRSS22	1173.79	1.77856	0.339642	1.63596e-07	1.6521e-06
SOCS3	1900.22	2.48654	0.474939	1.64543e-07	1.66061e-06
PTGES	3254.83	1.61331	0.308449	1.69149e-07	1.69963e-06
LOC102178014	300.451	-2.06641	0.396777	1.90893e-07	1.89094e-06
TBX10	12.884	-2.13551	0.411402	2.09379e-07	2.05883e-06
LOC102181348	24.523	-1.66826	0.321755	2.16169e-07	2.12429e-06
STON2	2892.68	-1.50301	0.289898	2.1647e-07	2.12466e-06
LOC106503748	321.895	-1.58007	0.305362	2.28642e-07	2.23593e-06
ATP6AP1L	24.4379	-1.61286	0.311884	2.32391e-07	2.26846e-06
LOC106503287	94.3942	1.6034	0.310109	2.33558e-07	2.27709e-06
C6	150.81	1.83198	0.354857	2.43556e-07	2.35882e-06
JPH3	72.7477	-2.58546	0.501208	2.48994e-07	2.40425e-06
LOC102184853	15.5258	-2.15146	0.417729	2.59959e-07	2.50261e-06
PLAT	2115.13	1.60064	0.311718	2.82308e-07	2.7032e-06
FSHR	24.1312	-3.22458	0.628268	2.85945e-07	2.73477e-06
PROP1	47.5003	-2.19549	0.42819	2.9381e-07	2.80331e-06
DPP4	2252.91	-1.79897	0.351207	3.0191e-07	2.86868e-06
PIPOX	83.0881	-2.17434	0.424608	3.04201e-07	2.88874e-06
SLC1A1	10757	-2.00899	0.393647	3.33388e-07	3.14178e-06
STRC	84.7537	-1.52253	0.298457	3.37264e-07	3.17645e-06
SPSB4	178.985	1.67098	0.327576	3.37777e-07	3.17942e-06
LGR5	147.837	2.24236	0.440607	3.59457e-07	3.36379e-06
KIRREL3	309.795	1.69271	0.332702	3.62315e-07	3.38266e-06
MYBPC2	1659.12	3.46395	0.683009	3.94481e-07	3.65116e-06
HRH1	372.647	1.6639	0.329148	4.29985e-07	3.92777e-06
POPDC2	24.7419	-2.30257	0.456773	4.63218e-07	4.20981e-06
FOXA3	30.0918	3.17439	0.629708	4.63e-07	4.20981e-06
SLC10A6	128.762	-1.80457	0.35941	5.14215e-07	4.63139e-06
UBAP1L	104.484	-1.79007	0.356703	5.21096e-07	4.68287e-06
AQP7	40.8611	-3.33211	0.666438	5.73681e-07	5.10248e-06
LOC102168680	48.4748	-5.77035	1.15411	5.73819e-07	5.10248e-06
LOC102190717	100.633	1.59527	0.319197	5.7994e-07	5.14837e-06
PIWIL4	75.6577	-2.47983	0.496515	5.89951e-07	5.22694e-06
SOSTDC1	939.239	2.14821	0.430984	6.21439e-07	5.48647e-06
PLXNB1	4242.86	1.5894	0.319199	6.38008e-07	5.62042e-06
PSAT1	2657.49	-1.98948	0.400131	6.62373e-07	5.80642e-06
LOC102169846	6.59369	-6.24227	1.25746	6.89881e-07	6.03111e-06
LOC102191453	149.752	-4.05733	0.817466	6.93043e-07	6.05499e-06
EXTL1	831.902	-2.27749	0.45899	6.97851e-07	6.09085e-06
CFAP65	23.0661	-2.74408	0.553789	7.22948e-07	6.30647e-06
EPHA5	919.237	-2.64837	0.534506	7.24058e-07	6.31273e-06
HMGA2	39.0314	2.67487	0.540123	7.33266e-07	6.38263e-06
LOC102180514	39.9496	2.09801	0.424499	7.71972e-07	6.68515e-06
FAM3B	103.653	2.62089	0.531016	7.99017e-07	6.88782e-06
KCNK9	56.2378	-3.12227	0.633188	8.17986e-07	7.03626e-06
TMEM45B	115.566	1.89004	0.383553	8.31951e-07	7.14873e-06
LOC102173176	3374.02	-2.92592	0.594175	8.46441e-07	7.26159e-06
SLC41A1	5396.55	-1.76418	0.359884	9.48266e-07	8.04075e-06
TMEM176A	189.554	1.96678	0.401525	9.6676e-07	8.18031e-06
WDR78	52.7592	1.66899	0.341157	9.9743e-07	8.43096e-06
PLS1	410.559	-1.60778	0.329611	1.07267e-06	8.99599e-06
LOC102175925	34.2501	-1.54721	0.317406	1.09054e-06	9.13632e-06
LOC102179867	3.62894	-5.34737	1.09976	1.16023e-06	9.66476e-06
KCNK5	1314.9	-2.27747	0.469498	1.22922e-06	1.02021e-05
MUC4	181.502	-1.80779	0.372767	1.23673e-06	1.02542e-05
PLEKHG6	348.493	1.62076	0.334261	1.2423e-06	1.02951e-05
SLC25A48	36.6256	3.31449	0.683995	1.26109e-06	1.04346e-05
KCNH7	19.3563	-1.72514	0.356115	1.27035e-06	1.0495e-05
GRHL3	85.7838	2.38914	0.493259	1.27518e-06	1.05296e-05
KCNB1	1230.78	2.08322	0.430477	1.30286e-06	1.0736e-05
CFI	3576.29	2.32704	0.480985	1.31105e-06	1.07925e-05
CPLX1	31.5555	-1.81511	0.375605	1.34823e-06	1.10533e-05
OLIG1	50.2445	-2.25014	0.465604	1.34669e-06	1.10533e-05
RNF183	92.9512	2.66158	0.551069	1.36635e-06	1.11905e-05
RNASE13	65.8958	-1.79262	0.371354	1.38427e-06	1.13084e-05
PHGDH	753.237	-1.74825	0.362261	1.39346e-06	1.13777e-05
MSTN	1842.36	-1.65816	0.343674	1.40133e-06	1.14303e-05
CD24	39954.4	-2.04738	0.424511	1.41484e-06	1.15172e-05
FUT7	136.381	-1.82372	0.378745	1.47083e-06	1.19306e-05
LOC108633303	314.329	1.52374	0.317682	1.61514e-06	1.29609e-05
LOC102186356	18538.9	-1.69281	0.353168	1.64126e-06	1.31315e-05
TPO	163.651	-2.05019	0.427794	1.64744e-06	1.31644e-05
TUBA8	111.349	-1.559	0.325581	1.68148e-06	1.34108e-05
KCNJ2	1943.17	1.63179	0.34092	1.69778e-06	1.35191e-05
SEMA3G	2772.52	1.62418	0.340946	1.9004e-06	1.49622e-05
LOC108636853	19.7249	-1.52095	0.319367	1.9132e-06	1.50555e-05
MPPED2	274.736	-1.79045	0.376317	1.95687e-06	1.53616e-05
HES6	34.5812	2.03791	0.428711	1.99854e-06	1.56658e-05
ST8SIA6	28.3678	-3.28824	0.691829	2.00456e-06	1.56977e-05
MS4A13	24.6407	2.4853	0.524568	2.16039e-06	1.67871e-05
SPIB	70.8086	1.67689	0.355342	2.36896e-06	1.82316e-05
MLPH	1081.05	2.21199	0.469927	2.51276e-06	1.9173e-05
LOC102181083	4.93187	-5.33897	1.13439	2.52044e-06	1.92226e-05
IGFBP5	14055.6	-1.75635	0.374006	2.65248e-06	2.01436e-05
TMEM252	102.063	-1.51667	0.323456	2.74626e-06	2.07477e-05
SERINC2	4237.96	-1.53933	0.32834	2.75599e-06	2.08019e-05
HPDL	24.8939	1.94263	0.415062	2.86427e-06	2.15383e-05
GARNL3	1349.83	1.52792	0.326694	2.9122e-06	2.1868e-05
CCDC13	3864.73	-2.01369	0.431555	3.06919e-06	2.29932e-05
S100A2	5685.05	1.85783	0.398308	3.09654e-06	2.31549e-05
HRASLS	42.1643	-3.29305	0.707185	3.21539e-06	2.39767e-05
MGP	14269.6	1.88919	0.406718	3.40142e-06	2.52352e-05
GADD45A	477.045	1.6455	0.354652	3.48802e-06	2.58181e-05
NKX3-1	82.4026	1.56082	0.336467	3.50342e-06	2.59082e-05
TEKT1	20.9776	1.87749	0.408606	4.33007e-06	3.11893e-05
AJAP1	35.7836	1.73628	0.378293	4.43723e-06	3.18328e-05
FAM216B	29.2218	2.10177	0.458828	4.63362e-06	3.30793e-05
CDCA3	148.976	-2.26913	0.496404	4.85071e-06	3.44913e-05
LRRC6	114.093	2.15552	0.471869	4.92296e-06	3.4897e-05
ADARB2	85.9827	-3.02382	0.663754	5.22287e-06	3.68281e-05
TMEM72	19.7774	-2.54571	0.560626	5.60315e-06	3.92342e-05
RHOV	724.207	1.64247	0.361785	5.628e-06	3.93397e-05
SLITRK6	949.117	-3.17868	0.70085	5.74793e-06	4.01257e-05
TMEM132C	191.039	1.81404	0.400313	5.85549e-06	4.06844e-05
MDGA1	721.894	1.79162	0.395398	5.86546e-06	4.07163e-05
CTXN3	31.6202	-2.05961	0.454816	5.94167e-06	4.1192e-05
KLK7	19.6699	-2.88749	0.63775	5.96521e-06	4.13196e-05
ADCY10	26.9744	-1.85879	0.411422	6.24369e-06	4.30815e-05
STAC2	447.701	-3.29017	0.729602	6.49673e-06	4.45452e-05
NXNL2	206.983	-1.55385	0.345251	6.77471e-06	4.62493e-05
FZD1	2873.12	1.5213	0.338298	6.89474e-06	4.69093e-05
SPATA18	33.9923	2.61961	0.58453	7.40961e-06	5.00522e-05
ATP13A4	752.858	-4.16067	0.928456	7.41966e-06	5.0078e-05
LOC106501767	14.0868	2.6503	0.593832	8.07989e-06	5.41026e-05
SLC39A8	13223	-1.76554	0.396204	8.34523e-06	5.56706e-05
BDNF	54.7221	2.89074	0.64941	8.53412e-06	5.6632e-05
MAPK15	211.903	2.1806	0.489879	8.53514e-06	5.6632e-05
PLIN4	308.91	-1.54439	0.347725	8.93712e-06	5.88979e-05
LOC106502555	60.2638	2.36936	0.53381	9.05564e-06	5.95694e-05
PHF24	1325.3	-1.56741	0.353547	9.27657e-06	6.0923e-05
LOC102180587	15.6268	-2.96305	0.669102	9.49394e-06	6.21981e-05
LOC102190523	5.96044	-2.71827	0.615267	9.95993e-06	6.48282e-05
ACSBG1	578.184	2.2298	0.50532	1.02111e-05	6.61686e-05
LOC102188072	1328.43	1.81732	0.412515	1.05554e-05	6.80427e-05
LOC102190288	13.0415	-1.96219	0.446256	1.0975e-05	7.05161e-05
ST8SIA2	226.745	1.69771	0.386189	1.1024e-05	7.07514e-05
ADTRP	722.009	2.04409	0.465751	1.13969e-05	7.29412e-05
GLRA3	8.83201	-2.86002	0.651703	1.14114e-05	7.30048e-05
BHMG1	15.7452	-1.62132	0.369983	1.17507e-05	7.48775e-05
EPHB6	2033.44	2.8861	0.661828	1.29589e-05	8.17833e-05
LOC102184151	3.30468	-4.71745	1.08343	1.33574e-05	8.41485e-05
LOC102183203	142.064	-2.76916	0.636725	1.36714e-05	8.60257e-05
ALDH1A3	2221.59	1.87062	0.430475	1.38966e-05	8.72035e-05
PARP3	79.8979	1.51539	0.348837	1.39838e-05	8.7648e-05
ZNF550	149.133	1.5297	0.35234	1.41494e-05	8.8458e-05
PVALB	7.30872	2.76704	0.638508	1.46693e-05	9.13745e-05
C2CD4B	575.62	3.15954	0.72959	1.48724e-05	9.24609e-05
SARDH	2471.08	-1.64255	0.379756	1.52347e-05	9.45302e-05
LOC102171556	2682.32	1.89302	0.438317	1.56857e-05	9.70663e-05
LOC102189064	46.4794	1.77608	0.411256	1.56964e-05	9.70952e-05
LOC102175311	13.9994	-2.60092	0.602517	1.58344e-05	9.77986e-05
TNFRSF18	156.55	1.59376	0.370474	1.69312e-05	0.000103855
PROM1	2567.79	1.54847	0.360195	1.7159e-05	0.000104931
ANGPTL4	3006.65	1.87372	0.435849	1.71553e-05	0.000104931
TCF15	56.7089	-1.89723	0.443076	1.85265e-05	0.000112439
LOC102184572	465.696	-1.95807	0.457299	1.85372e-05	0.000112462
SP5	50.8978	2.08954	0.488489	1.88954e-05	0.000114263
ASPG	15.6966	1.95906	0.458281	1.91308e-05	0.000115528
LOC108635621	9.97145	-1.8851	0.441613	1.96652e-05	0.000118589
MUC1	6563.48	-2.77795	0.651417	2.00379e-05	0.000120511
LOC102191700	429.776	1.97016	0.462463	2.04299e-05	0.000122602
ONECUT1	8.7072	-2.78256	0.653655	2.0726e-05	0.00012424
LOC102188618	383.829	1.71986	0.404443	2.11477e-05	0.000126674
TTC25	20.2979	1.99898	0.470952	2.19035e-05	0.000130616
FXYD2	13.5411	2.08727	0.492314	2.23803e-05	0.000133016
DDN	88.9805	-2.69526	0.63764	2.36907e-05	0.000139771
LOC102176598	125.971	2.29461	0.543222	2.39924e-05	0.000141333
IQUB	15.2356	1.86692	0.444768	2.69858e-05	0.00015623
SYT8	331.514	3.2789	0.781822	2.74177e-05	0.000158559
LOC102174895	540.835	1.53205	0.365373	2.75156e-05	0.000159053
RGS2	3904.88	1.54415	0.368803	2.82759e-05	0.00016279
ANKRD34B	12.4308	-3.92785	0.939603	2.91089e-05	0.000167018
RGS4	3830.52	-3.25329	0.779877	3.0254e-05	0.000172909
STC2	382.913	3.00847	0.724932	3.32469e-05	0.000187877
MIOX	95.9843	-1.9386	0.467907	3.42609e-05	0.0001932
LOC102170599	14.7072	-2.52148	0.609131	3.48118e-05	0.000195826
CSTA	38.6365	2.11615	0.511286	3.48992e-05	0.00019618
MPO	58.2576	-3.35692	0.811122	3.49418e-05	0.000196351
TNNI2	108.9	1.84096	0.445971	3.6595e-05	0.000204639
ERC2	142.039	-1.75718	0.425824	3.68272e-05	0.000205708
C2H2orf80	9.09732	-2.31297	0.561601	3.81302e-05	0.000212264
DEFB126	108.94	3.55164	0.864693	4.00137e-05	0.000221293
DCDC1	12.434	1.75083	0.428008	4.30178e-05	0.000234917
FOXI1	345.453	2.20056	0.53911	4.46798e-05	0.000242839
PDE6G	23.1062	-1.70171	0.417485	4.57974e-05	0.000248158
CLEC3A	15.5846	-3.20954	0.789382	4.78499e-05	0.000257889
FOS	1433.54	1.71661	0.422559	4.85663e-05	0.000261312
TCP11	8.46196	2.01246	0.495451	4.86791e-05	0.000261744
CABP2	26.9923	-1.98064	0.488848	5.086e-05	0.000271563
TTC16	11.198	-1.80298	0.445403	5.1661e-05	0.000275291
SPEF2	207.185	1.81285	0.448395	5.27739e-05	0.000280385
RP1	8.08375	3.11619	0.7709	5.29349e-05	0.000281055
LOC102182534	9.40943	-3.33188	0.826163	5.50791e-05	0.000291058
LOC106502282	261.414	-2.17674	0.539776	5.51455e-05	0.00029118
GABRB3	671.871	-2.96612	0.736727	5.67142e-05	0.000298655
SOX9	737.941	1.58435	0.393874	5.7589e-05	0.000302865
DIRAS3	117.878	-1.73956	0.432505	5.76909e-05	0.000303302
ENTPD3	242.546	1.91142	0.475735	5.87379e-05	0.000308201
LOC106501911	242.928	1.72097	0.428458	5.90326e-05	0.000309445
CRISP3	4806.56	-3.26972	0.815456	6.07997e-05	0.000317775
LOC102188962	2.87308	-5.01206	1.25201	6.2485e-05	0.000325525
EDAR	467.644	1.9345	0.483407	6.28638e-05	0.00032705
LOC102181426	6.51585	-4.51716	1.12934	6.33917e-05	0.000329608
LOC102179277	36.389	1.78946	0.447626	6.39675e-05	0.000332172
CHI3L1	16240.2	1.61024	0.403096	6.4781e-05	0.000335854
EVPL	1041.31	1.70357	0.426761	6.55574e-05	0.000338583
NUDT12	1142.58	-1.68025	0.421211	6.63273e-05	0.000341996
GSDMC	17.686	-1.83282	0.460009	6.76744e-05	0.000348049
GPAT2	119.053	-2.79755	0.702291	6.79195e-05	0.00034864
RGR	66.2298	2.01815	0.507051	6.8867e-05	0.000352702
SERTM1	3641.52	1.68235	0.423277	7.05007e-05	0.000359937
NR1I2	77.7228	-2.7529	0.693036	7.1201e-05	0.000363051
HYDIN	84.3833	2.09812	0.529994	7.5341e-05	0.000381979
LOC108637095	107.561	-4.74646	1.19998	7.63916e-05	0.00038694
RIIAD1	88.9525	1.9079	0.482653	7.7192e-05	0.000390379
FGF18	44.6151	1.86787	0.472695	7.76509e-05	0.00039196
LRRC56	53.1503	3.1955	0.808695	7.76882e-05	0.000392025
LEMD1	5.11096	-2.36641	0.601518	8.35215e-05	0.00041844
SLC26A7	87.6327	-1.63997	0.418165	8.78829e-05	0.000438106
TMEM176B	286.316	1.51028	0.385312	8.86818e-05	0.000441542
LOC102190650	10.0562	4.97313	1.27188	9.22695e-05	0.000458127
JAK3	2104.47	1.69046	0.432419	9.25617e-05	0.000459394
LIF	224.932	1.86363	0.478196	9.73041e-05	0.000480159
LOC102177258	106.186	-2.62503	0.674076	9.84966e-05	0.000485597
LOC108633408	11.5961	-1.92803	0.49595	0.00010126	0.00049815
NOS1	36.3331	1.55323	0.399536	0.00010125	0.00049815
HHATL	2163.12	-1.51697	0.390332	0.000101757	0.000500441
DBH	65.8678	1.76401	0.45547	0.000107529	0.000525178
DNER	21.4948	-1.62754	0.421287	0.000111891	0.000544417
CCL19	312.744	1.66163	0.430341	0.000112834	0.000548541
PLXNA4	842.346	1.61976	0.420883	0.00011885	0.00057466
SERPINE2	3413.12	1.96724	0.511383	0.000119619	0.00057734
LOC102177517	113.091	-1.97547	0.51424	0.000122267	0.00058853
LRRIQ1	83.524	2.37986	0.621406	0.000128245	0.000614727
DRC1	287.729	1.70502	0.445568	0.000129916	0.000621808
HBBC	16.0566	-3.72229	0.973628	0.000131777	0.000629594
GPR68	6745.23	-1.71695	0.450235	0.000137033	0.000652571
NPHS2	235.702	-2.94629	0.774263	0.000141642	0.000671934
LOC102178901	27.3344	-1.57474	0.41521	0.000149052	0.000702934
LOC102175148	20.0255	-2.81351	0.743343	0.000153748	0.000720853
EGR1	2449.92	1.50693	0.399529	0.00016209	0.000756218
JAKMIP2	15.7677	-1.94943	0.518072	0.00016799	0.000781248
FAM179A	16.944	2.6125	0.694751	0.000169688	0.000787321
COL8A1	665.662	-1.76147	0.469391	0.000174961	0.000808989
SLC25A31	9.50291	-2.0048	0.53442	0.000175887	0.000812099
PLA2G4F	612.125	-1.61374	0.431322	0.000183008	0.000839434
LOC102175315	23.4957	2.24205	0.600936	0.000190774	0.000869492
DPF1	13.9774	-2.13634	0.572707	0.000191283	0.000870686
MRAP2	657.665	-2.75956	0.741415	0.000197638	0.000895304
LOC102184252	129.339	1.9058	0.512108	0.000198062	0.000896716
LOC106501929	4.508	-2.24152	0.60339	0.000203302	0.000916314
LOC102175187	56.6281	-2.01541	0.543297	0.000207593	0.000934407
SUSD5	105.812	2.0356	0.549543	0.00021209	0.000951385
SLC16A8	9.96476	-1.8137	0.491425	0.000223639	0.000996661
FAM177B	21.3713	-2.61419	0.710349	0.000233098	0.00103238
CD38	687.317	-2.67149	0.726857	0.000237474	0.00104829
UCP1	39.6426	1.70267	0.463583	0.000239851	0.00105675
LOC108636591	26.2597	-1.79338	0.490184	0.000253622	0.00110801
SFRP2	312.438	-1.78905	0.48961	0.000258151	0.00112505
LOC102180307	3.34753	-3.47408	0.953064	0.000267216	0.0011614
CKM	4.86871	-2.97169	0.81538	0.000267867	0.0011636
NKX2-1	2.84623	3.56213	0.979923	0.000277861	0.00120118
PKD2L1	7.44446	-2.72142	0.750025	0.000285135	0.0012277
LOC108636006	9.16127	-2.13527	0.591084	0.000303296	0.00129821
LOC102172692	55.4754	-2.19955	0.609727	0.000309234	0.00132117
IGSF9B	314.426	-2.78443	0.772409	0.000312319	0.00133222
C20H5orf49	32.8401	1.68113	0.467013	0.000318538	0.00135659
RBP2	23.3266	3.98548	1.10757	0.000320186	0.00136217
CCDC110	5.23805	2.29656	0.640345	0.000335215	0.00141748
SNAP91	56.7053	-1.5768	0.439724	0.000335925	0.00141996
ASIC3	292.939	2.04152	0.56936	0.000336265	0.0014208
PRND	69.773	1.91941	0.535554	0.000338418	0.00142764
BHLHA15	5489.97	-1.72018	0.480274	0.00034143	0.00143846
LOC102178801	159.224	-1.69041	0.472132	0.000343107	0.00144439
SPAG6	43.8169	1.97601	0.552955	0.000352183	0.00147757
ARSI	46.3602	-1.953	0.547896	0.000364489	0.00152403
SERPINB11	20.6368	2.94862	0.828094	0.000369822	0.00154232
FOSL1	74.0291	1.62666	0.457601	0.000378325	0.00157248
MEPE	4.36299	-2.8023	0.790069	0.000389785	0.0016151
LOC108633254	3.62078	-2.66034	0.750109	0.000390232	0.00161612
TSNAXIP1	39.8988	1.82956	0.516439	0.000396126	0.00163757
CHRM1	380.034	1.66018	0.468814	0.000398266	0.00164557
SPOCK1	699.658	1.67526	0.473974	0.00040856	0.00168077
SFRP5	155.161	1.81806	0.514644	0.000411396	0.00169113
PLCH1	33.5912	1.86891	0.529531	0.000416551	0.00170929
C2CD4C	20.5825	1.77541	0.504508	0.000433017	0.00176776
LOC102183480	7.63019	-1.81735	0.516511	0.000433967	0.0017699
LOC102186205	20.3906	1.65092	0.470608	0.000451375	0.00182974
NUPR2	10.4396	-1.59719	0.456004	0.000460776	0.00186268
ADAM20	7.70598	1.60773	0.459351	0.000465235	0.00187693
BVES	8.16887	-1.90523	0.54474	0.000469651	0.00189285
MMP17	92.1257	2.08474	0.5962	0.000471024	0.00189762
LOC102170799	16.8654	-2.54467	0.728328	0.000476115	0.0019141
LOC102172037	9.49216	1.84173	0.527843	0.000484542	0.00194312
LOC108637255	93.083	1.53061	0.438751	0.000485609	0.00194595
LOC102182395	7752.53	-1.50685	0.432355	0.000491757	0.00196666
LOC102186680	79.0431	-2.07779	0.596706	0.000497484	0.0019866
NTN5	5.37524	-2.56832	0.738017	0.000501355	0.00200007
FOXJ1	300.958	2.40623	0.693568	0.000521708	0.00206759
STRA6	393.244	1.67186	0.48351	0.000544694	0.00214266
LOC108637597	48.1421	-4.26177	1.23271	0.000545722	0.00214618
MC2R	2.58945	-3.847	1.11311	0.000548107	0.0021545
LOC102188887	91.1927	-1.71795	0.499295	0.000580118	0.00226475
ARL9	24.5102	-1.62036	0.471366	0.000586956	0.00228763
REEP1	260.198	-1.81442	0.52895	0.000603069	0.00233684
LOC106503728	19000	-2.70805	0.790384	0.000611993	0.00236572
LOC102182683	611.594	-1.64641	0.480784	0.000616112	0.00237821
FMO2	130.226	1.61574	0.471967	0.000618378	0.00238466
LOC102173738	9.76758	-2.27251	0.665719	0.000641073	0.00245921
DSCAM	57.5362	-1.76736	0.518068	0.000646205	0.00247653
WNT7B	247.607	2.03153	0.595518	0.000646378	0.0024766
PSMB11	5.88621	-1.72518	0.506202	0.000654226	0.00250322
LOC102169204	133.612	-3.77343	1.10977	0.000673365	0.0025702
CDH15	118.163	1.54599	0.455185	0.000682779	0.00259935
NR4A1	765.374	-1.70268	0.50171	0.000689422	0.00262215
LOC102179897	5.47697	4.53812	1.33726	0.000689827	0.00262307
PCK1	7.4961	-2.46709	0.727272	0.000693191	0.00263203
LOC102186111	12.5231	2.8091	0.828397	0.000696344	0.00264098
ADAMTS4	157.386	1.60542	0.473504	0.000697645	0.00264467
ELAVL2	126.876	-1.74035	0.513479	0.000700631	0.00265411
POU4F1	218.771	-2.82258	0.833511	0.000708246	0.00267791
SAPCD2	711.857	2.34965	0.693894	0.000708739	0.00267914
ASB4	10.9568	1.68011	0.499386	0.000767223	0.0028748
FOXQ1	797.894	2.4176	0.718827	0.000770296	0.00288336
EPGN	9.21265	-1.5239	0.454516	0.000800012	0.00297933
HAL	9.98782	2.41155	0.724204	0.000868682	0.00320023
FHIT	2686.42	-1.55519	0.46773	0.000884276	0.00324903
CXCL17	2724.37	-2.49123	0.75022	0.000898028	0.00328874
LOC102178842	15.6206	-3.19256	0.96221	0.000906831	0.00331494
DNAJB13	46.8523	1.99546	0.60168	0.000911563	0.00332997
LOR	8.07356	2.33991	0.707255	0.000938184	0.00341635
SCUBE1	197.683	1.92158	0.584918	0.00101904	0.00367122
PTPRT	493.545	1.68319	0.513088	0.00103616	0.00372755
LOC102172432	1.89898	-3.90922	1.1935	0.00105506	0.00378536
LOC102173131	14.6176	-1.82581	0.557971	0.00106703	0.0038232
LOC102175387	7.3688	4.3494	1.32994	0.001074	0.00384218
THAP10	2.98037	3.16475	0.96784	0.00107582	0.00384781
WT1	5.00114	3.01343	0.923957	0.00110848	0.00394982
ROPN1L	20.4318	1.77	0.543353	0.00112377	0.00399356
SLC7A14	4.37567	-1.8439	0.566188	0.0011272	0.00400307
ACR	8.22357	2.34062	0.71919	0.00113583	0.00403019
LOC102172697	31.6869	1.73723	0.534116	0.00114378	0.00405391
LOC102182340	17.7187	1.7093	0.526096	0.00115802	0.00409625
SOHLH1	15.1442	2.75955	0.849583	0.0011617	0.00410566
LOC108638095	10.6273	1.53625	0.473512	0.0011771	0.00415096
RANBP3L	7.28625	-2.04644	0.630978	0.00118163	0.00416328
FAM227A	119.954	1.61897	0.501022	0.00123215	0.00431643
MMP7	204.459	1.95269	0.604307	0.00123235	0.00431643
LOC102180153	10.689	1.75295	0.542743	0.00123881	0.00433531
AZU1	8.11815	1.95745	0.606189	0.00124179	0.00434476
LOC102171180	8.07993	-1.73904	0.538598	0.00124302	0.00434815
LOC102179414	4.44815	2.23777	0.693868	0.00125944	0.00439983
FGFBP1	1798.82	-2.36578	0.733824	0.00126455	0.00441385
RCAN2	362.067	-1.6633	0.51607	0.00126848	0.00442564
SCEL	57.3918	1.73839	0.540593	0.00130126	0.00452176
ZBBX	8.95002	2.67166	0.834655	0.00136995	0.0047253
SORCS1	687.709	2.66529	0.833531	0.00138583	0.00477299
GABRD	3.7156	-2.53027	0.79311	0.00142117	0.00487109
LOC102176061	4.78892	-2.55347	0.800388	0.0014213	0.00487109
RPRML	18.3114	2.17332	0.681871	0.00143611	0.00491451
CLIC6	64.1087	2.18337	0.685533	0.00144796	0.00495189
FGF23	9.02569	2.33476	0.737156	0.00153887	0.00521289
ADIPOQ	161.036	-1.71084	0.542206	0.00160313	0.00539195
LOC102186681	30.0626	-3.15781	1.00266	0.00163593	0.00548965
GNAT3	4.97478	-2.55894	0.814432	0.00167799	0.00561087
TYR	42.1549	-2.00297	0.637537	0.00167948	0.00561468
MNX1	2.84736	-3.19316	1.01907	0.00172786	0.00575394
DNAI1	4.12565	2.33494	0.747925	0.00179694	0.00595534
GFAP	13.4295	1.96357	0.629267	0.00180604	0.00597934
S100A1	240.606	1.69327	0.542699	0.00180799	0.00598458
GZMA	113.88	1.55566	0.498998	0.00182348	0.00602841
LOC100860959	29.8859	1.61896	0.519538	0.00183226	0.00605119
SYNDIG1L	13.8517	2.15899	0.693283	0.0018447	0.00608477
LOC102180168	11.3906	3.25876	1.04785	0.00187116	0.0061632
LOC106503120	7.68575	-2.5124	0.814259	0.00203206	0.0066079
ZNF879	6.08995	2.02815	0.658787	0.00207972	0.00673426
SYNDIG1	662.361	-1.64506	0.536051	0.00214891	0.00692899
ARMC3	14.8808	1.58503	0.517903	0.00220987	0.00710276
SPATS1	8.58761	1.95353	0.639409	0.00224903	0.00720989
NOTO	3.32921	-2.95168	0.972744	0.0024103	0.00764912
C19H17orf47	2.83221	-3.979	1.31205	0.00242412	0.00769146
AGPAT4	4410.7	-2.084	0.695174	0.00271925	0.00847564
ATP4A	15.2801	2.51791	0.841611	0.00277363	0.00863176
PROKR2	84.615	1.57385	0.527575	0.00285277	0.00884901
CES4A	6.54364	2.43898	0.81802	0.00286782	0.00888874
DEFB116	6.52208	2.72941	0.920022	0.00301038	0.00927518
ASB5	3.32565	-2.15841	0.727672	0.00301513	0.00928804
ERICH6B	15.9775	1.73157	0.583814	0.00301729	0.00929291
B3GALT5	7.54672	1.53962	0.521835	0.00317373	0.00969671
LOC102186320	63.2862	2.18278	0.741356	0.00323672	0.00986291
SLC39A12	10.5363	-2.00261	0.680886	0.00326958	0.00994419
LAMP5	3.83621	3.21193	1.09231	0.00327702	0.00996307
CNIH3	15.296	1.64651	0.562747	0.00343526	0.0103774
CLEC4D	75.6047	1.52154	0.521502	0.00352731	0.010613
DCDC5	14.1171	1.68168	0.57677	0.003549	0.0106669
LOC108633351	14.9867	3.00358	1.03341	0.00365526	0.0109433
PNLIPRP2	5.24486	-2.4601	0.848683	0.00374687	0.0111828
CXCL13	43.9832	1.94629	0.672782	0.00381701	0.0113641
LOC106502136	4.28197	-1.80294	0.624004	0.00386095	0.01148
HKDC1	197.794	1.75849	0.609162	0.00389266	0.0115575
LOC102174745	5.35577	1.64961	0.573039	0.00399315	0.0118163
OTP	3.23849	-1.9073	0.663935	0.00406961	0.0119973
CTXN1	82.2882	1.55656	0.546102	0.00436765	0.0127462
ALS2CR12	149.515	1.79978	0.634101	0.00453527	0.0131708
LOC108636767	4.41721	-1.7033	0.602461	0.00469513	0.013591
LOC102182304	37.6052	-1.66074	0.587726	0.00471767	0.0136438
IFITM10	54.2828	1.62661	0.5776	0.00486033	0.0139985
KCNB2	26.6729	-1.62841	0.581077	0.00507235	0.0145116
FAM163B	6.60045	-3.15586	1.1273	0.00511853	0.0146242
SLC27A6	18.5752	1.83161	0.655994	0.00523646	0.0149029
UGT8	141.367	-2.86569	1.02829	0.00532225	0.015099
LIM2	2.75457	2.53044	0.908079	0.00532665	0.0151088
FFAR3	6.97281	-2.34394	0.841261	0.00533254	0.0151218
PSORS1C2	2.83982	2.69464	0.967503	0.00535036	0.0151573
SLC30A8	6.35728	-1.87346	0.673939	0.00543828	0.0153562
LOC102169932	7.85477	1.71495	0.617487	0.00548109	0.0154568
C10H15orf54	2.07139	-3.48139	1.25815	0.00565613	0.015878
CD1E	184.282	1.56416	0.565819	0.00570227	0.0159852
SLC26A9	4.8714	2.74716	0.995229	0.0057743	0.0161646
MAB21L3	38.7538	2.23208	0.809219	0.00580997	0.016256
LOC102177641	62.6411	-1.7576	0.638281	0.00589355	0.0164526
TMEM132E	16.0789	1.68902	0.613834	0.0059308	0.0165308
IHH	2.45985	-2.99651	1.09166	0.00605268	0.016818
LOC102168236	14.5027	1.71493	0.626014	0.00615445	0.0170536
IGDCC3	36.6949	2.30954	0.84495	0.00626941	0.0173095
HCN4	64.0193	-1.54157	0.564913	0.0063552	0.0175124
LOC102183680	4.0534	2.87309	1.05359	0.00639208	0.0175968
KRT1	9.26218	4.12421	1.51353	0.00643209	0.0176949
LOC102175638	4.28726	-1.81472	0.675901	0.00725548	0.0196308
SCN10A	13.4163	2.45438	0.916559	0.00741034	0.0199926
CWH43	107.79	1.57071	0.588166	0.00757321	0.0203595
SCTR	24.4411	2.10636	0.793493	0.00794152	0.021191
WISP1	209.623	1.51116	0.570795	0.00810977	0.0215577
NEURL1	158.391	2.33638	0.883118	0.00815452	0.0216551
NWD1	6.52115	1.85948	0.703268	0.0081918	0.0217506
TMEM37	16.6209	1.63933	0.620347	0.00822713	0.0218263
TMC3	2.42357	3.30697	1.25306	0.00831212	0.02203
STPG3	2.64005	-2.74001	1.03865	0.00833841	0.0220851
SERPINE1	736.197	2.05863	0.780733	0.00836945	0.0221527
TCF23	26.4089	1.56033	0.593587	0.00857255	0.0226084
SLC22A3	250.528	1.98849	0.759997	0.00888516	0.0233181
FOXN1	14.1564	1.58496	0.606005	0.00891179	0.0233804
NKX1-1	4.53324	1.90535	0.728829	0.00894191	0.0234556
EFCAB3	5.99199	3.15872	1.20898	0.00898256	0.0235468
PIWIL1	5.15613	2.48193	0.953002	0.00920561	0.0240258
BRINP2	102.987	2.39547	0.921241	0.00931512	0.02428
CCDC180	128.944	2.0862	0.804642	0.00952254	0.0247165
MROH9	6.07318	-1.57765	0.609293	0.00961686	0.0249251
LOC106501763	6.12372	4.7351	1.82942	0.00964478	0.0249854
LOC108636858	5.50286	1.79619	0.694117	0.0096611	0.0250155
LOC102185449	8.56274	-2.03727	0.792808	0.0101791	0.0261839
C16H1orf100	8.8632	1.55659	0.605913	0.0101992	0.0262188
NODAL	2.52575	2.4377	0.957995	0.0109409	0.0278429
CAV3	1.86946	-2.31507	0.909966	0.0109553	0.0278683
TUSC5	19.5693	-1.5394	0.607275	0.011247	0.0285068
FAM71D	2.71403	2.14655	0.847633	0.0113284	0.0286678
LOC102168428	80596.4	-1.52433	0.608193	0.0121991	0.030511
CCL20	7.33342	2.04013	0.81849	0.0126827	0.0315585
NR1H4	6.38542	1.58985	0.639458	0.0129097	0.0320146
LOC102179590	17.4704	2.1488	0.866387	0.0131315	0.0324792
IGFBPL1	1.9011	3.90846	1.5789	0.0133077	0.0328545
PAX2	15.454	1.81509	0.735325	0.0135711	0.033402
SLC5A7	11.1937	-2.40936	0.981731	0.01412	0.0345206
LOC102182119	14.5437	3.16392	1.2897	0.0141583	0.0345985
LOC102183874	2.65096	-2.58417	1.0542	0.0142338	0.0347513
PLEKHS1	498.765	2.19476	0.895579	0.0142593	0.0347976
C4H7orf72	7.942	-1.50041	0.614299	0.0145871	0.0354898
C3H2orf82	3736.38	-1.51714	0.622842	0.0148575	0.0360496
S100A9	284.747	1.70035	0.701942	0.0154206	0.0371466
ASB16	18.0364	-1.89916	0.785349	0.015596	0.0375019
SYT4	1.83859	3.33738	1.38315	0.0158271	0.03791
LOC108638600	4.29572	1.60955	0.667339	0.0158698	0.0379897
LOC102169702	164.593	2.06089	0.855048	0.0159412	0.0381321
LOC108638096	20.7621	1.50384	0.624997	0.0161213	0.0385058
RFX8	5.61897	1.50887	0.627324	0.0161616	0.0385818
KCNIP3	362.125	-1.90881	0.7952	0.0163762	0.03902
MAT1A	30.1694	-1.64869	0.688214	0.0165927	0.0394442
S100A8	126.887	1.50549	0.630146	0.0168891	0.0400244
C6H4orf36	4.99149	-1.59138	0.667524	0.0171254	0.040477
NANOS3	3.16868	1.89315	0.799413	0.0178759	0.042004
LOC102169614	13.1023	2.36687	1.00189	0.0181567	0.0425828
LOC102172676	3.27137	-2.51204	1.06473	0.0183085	0.0428951
LOC102169608	10.7096	1.52117	0.644976	0.0183497	0.0429728
LOC102190981	2.34847	2.34326	1.00498	0.019719	0.0456804
CDX2	42.7909	-2.69518	1.15627	0.0197569	0.0457288
LOC102183211	3.36711	-2.08952	0.899002	0.020111	0.0464614
LOC102179985	30.5797	1.64667	0.70859	0.0201326	0.0465017
LOC108635602	16.5679	1.54726	0.669005	0.0207348	0.0476765
CA6	35.6594	1.52758	0.661727	0.0209728	0.0481203
GFRAL	19.1638	1.74615	0.757505	0.0211592	0.0484719
LOC102175177	2092.62	2.32679	1.00939	0.0211583	0.0484719
MUTYH	921.189	-1.74796	0.760979	0.0216193	0.0493432
LOC102169365	2.15825	-2.48215	1.08193	0.0217792	0.0496448
NTS	3.82096	-2.0066	0.875907	0.0219705	0.0499998
Mean of counts: mean value of raw read counts in the T2 and T3 groups; log2FC: log2 of the fold-change in expression; SE: standard error
