# Supplementary material for: Analyzing the genomic and transcriptomic architecture of milk traits in Murciano-Granadina goats
Source: J Anim Sci Biotechnol. 2020 Mar 11;11:35. doi: 10.1186/s40104-020-00435-4 (PMC7065321; doi:10.1186/s40104-020-00435-4)
Supplement: Supplementary file 5 — Additional file 5: Table S5-S6. Pathways and gene ontology (GO) terms enriched in the set of 1,654 differentially expressed genes on the basis of human and goat background gene sets. [file 40104_2020_435_MOESM5_ESM.xlsx]

## Sheet: Human
Additional file 5: Table S5 Pathways and gene ontology (GO) terms enriched in the set of 1,654 differentially expressed genes on the basis of a human background gene set
Category	ID	Name	Number	P value	Fold Enrichment	q-value	Genes
KEGG_PATHWAY	hsa03320	PPAR signaling pathway	18	2.013e-06	3.85822	2.64821e-05	PPARA, LPL, SCD, AQP7, UCP1, DBI, ADIPOQ, CPT1A, MMP1, ACSBG1, PCK1, ACSL1, CD36, APOA5, FABP3, SLC27A6, PLTP, ANGPTL4
KEGG_PATHWAY	hsa00100	Steroid biosynthesis	9	3.06252e-05	6.46253	0.00040282	TM7SF2, SC5D, MSMO1, SQLE, DHCR7, LSS, HSD17B7, FDFT1, DHCR24
KEGG_PATHWAY	hsa04610	Complement and coagulation cascades	16	5.85228e-05	3.33013	0.000769634	KNG1, PLAT, C7, CR2, C9, CFB, C6, C5, C1R, C1S, C1QC, C1QA, C1QB, SERPINE1, C2, CFI
KEGG_PATHWAY	hsa01100	Metabolic pathways	116	0.000174736	1.36661	0.00229634	GPAT4, SC5D, GDA, HMGCR, B3GALT5, ACSS2, GPAT2, PNP, UXS1, PDHB, FDFT1, MAT1A, RPN2, GPT2, SPTLC2, SPTLC3, HKDC1, FBP1, HAL, CDO1, PNPLA3, CD38, PYCR1, PLA2G2C, PLA2G2F, XDH, LALBA, ACADSB, ENPP7, MVD, ALDOC, HMGCS1, PAH, ATP6V1B1, EXTL1, ACSBG1, GMPPB, ARG2, PLCH1, PEMT, CDA, GALE, B4GALT6, GAL3ST1, MOCS1, B4GALT1, MSMO1, MGAT4D, ACACA, FDPS, TKT, PLA2G4F, BCO1, AGXT2, AHCYL2, PLA2G4D, TM7SF2, L…
KEGG_PATHWAY	hsa04024	cAMP signaling pathway	28	0.000519837	2.03087	0.00681725	FXYD2, PPARA, ORAI1, ADCY1, DRD5, PDE3B, OXTR, SOX9, FOS, ATP2B2, BDNF, GRIN2B, PDE4B, CREB3L1, RRAS, CREB3L3, HCN4, ADCY10, HTR1D, CFTR, NPY1R, FSHR, SSTR2, ADRB1, GRIA2, CHRM1, MC2R, LIPE
KEGG_PATHWAY	hsa01230	Biosynthesis of amino acids	14	0.0011972	2.79245	0.0156359	ALDH18A1, BCAT2, ACO1, ALDOC, SDSL, PAH, TKT, PYCR1, MAT1A, ARG2, PHGDH, ENO2, PSAT1, GPT2
KEGG_PATHWAY	hsa01130	Biosynthesis of antibiotics	28	0.00149398	1.89676	0.0194768	TM7SF2, SC5D, BCAT2, MVD, HMGCR, ALDOC, HMGCS1, LSS, ACSS2, PDHB, FDFT1, HK3, ARG2, ENO2, HSD17B7, MSMO1, ACO1, HKDC1, FBP1, SDSL, FDPS, TKT, PCK1, PYCR1, SQLE, PHGDH, PSAT1, UGP2
KEGG_PATHWAY	hsa00564	Glycerophospholipid metabolism	16	0.00213718	2.41872	0.0277537	ACHE, GPAT4, GPAT2, LPIN1, GPD1L, LCAT, PEMT, ETNK1, PLA2G4F, PLA2G2C, PCYT2, AGPAT4, GPAM, PLA2G2F, PLA2G4D, AGPAT1
KEGG_PATHWAY	hsa04080	Neuroactive ligand-receptor interaction	33	0.00285677	1.7109	0.0369371	GABRB3, THRB, TRPV1, CYSLTR2, GLRA3, DRD5, GABRB1, OXTR, LPAR3, VIPR1, SCTR, HRH1, GRIN2B, CHRNA9, GALR3, HTR1D, GABRP, GABRD, RXFP1, GABRA4, GZMA, NPY1R, FSHR, LEP, SSTR2, ADRB1, GRIA2, P2RX3, CHRM1, MC2R, UTS2R, CHRNE, PTAFR
KEGG_PATHWAY	hsa04920	Adipocytokine signaling pathway	13	0.0028859	2.66707	0.0373072	PRKAG3, PPARA, TNF, SOCS3, IRS1, ADIPOQ, CPT1A, PCK1, ACSBG1, LEP, CD36, ACSL1, SLC2A1
GOTERM_MF_DIRECT	GO:0005509	calcium ion binding	80	8.27467e-07	1.76524	1.33704e-05	SYT4, LDLR, S100A8, AIF1, S100A9, SYT8, MMP3, TTN, CALB1, MMP1, SHH, KCNIP3, ATP2B2, EFHD1, PVALB, PHF24, PLS1, TPO, OIT3, CDH26, RAPGEF2, S100A1, IHH, TBC1D9B, S100A2, SCUBE1, MMP19, PADI3, DLL3, PADI2, MGP, MMP17, CDHR5, TC2N, MMP14, MMP13, PADI1, PKD2L1, MMP12, EFHC1, UMODL1, NUCB2, C2CD4C, C2CD4B, PLA2G2C, AOC1, PLA2G2F, LALBA, CABP2, EFCAB6, MYL3, EFCAB3, CETN1, C1R, SPOCK1, C1S, CDH2, CDH4,…
GOTERM_MF_DIRECT	GO:0004252	serine-type endopeptidase activity	38	1.82174e-06	2.35764	2.94359e-05	ACR, MMP7, C1R, C1S, MMP3, MMP2, C1QC, MMP1, AZU1, PCSK1, FAP, FCN1, HTRA4, CFI, PRSS33, C2, DPP4, PLAT, KLK7, KLK8, CFB, GZMA, PRSS57, MMP19, HGF, CTSS, MMP14, MMP13, MMP12, C1QA, CTSL, C1QB, CTSK, GZMK, PRSS27, TLL2, CTSH, PRSS22
GOTERM_MF_DIRECT	GO:0004222	metalloendopeptidase activity	20	7.98127e-05	2.80018	0.00128886	KLK7, ADAMTS17, ASTL, ADAMTS16, MMP19, MMP7, MMP17, MMP3, MMP14, MMP13, MMP2, MMP1, MMP12, ADAMTS7, FAP, ADAM20, MEP1B, ADAMTS3, TLL2, ADAMTS4
GOTERM_MF_DIRECT	GO:0022841	potassium ion leak channel activity	7	0.000288989	6.92168	0.00465936	KCNK17, KCNK16, KCNK9, KCNK6, KCNK5, KCNK12, KCNK10
GOTERM_MF_DIRECT	GO:0005254	chloride channel activity	12	0.000469398	3.51578	0.00755774	SLC1A4, GABRD, BEST3, GABRA4, SLC26A7, CLIC5, TTYH2, CLIC6, ANO1, SLC26A9, CFTR, CLIC1
GOTERM_MF_DIRECT	GO:0005244	voltage-gated ion channel activity	9	0.000663088	4.44965	0.0106607	KCNK17, KCNK16, TMEM37, CLIC5, CLIC6, CLIC1, KCNK12, KCNK10, KCNIP3
GOTERM_MF_DIRECT	GO:0030276	clathrin binding	11	0.00134432	3.34675	0.021502	SNAP91, TOM1L1, SYT4, DNER, SYT8, C2CD4C, C2CD4B, SYT16, SYTL2, TC2N, CLINT1
GOTERM_MF_DIRECT	GO:0003824	catalytic activity	24	0.00177458	2.0197	0.0282917	FHIT, BCAT2, SPTLC2, SPTLC3, HAL, GCAT, TKT, DBH, ACSS2, PNP, AZIN2, ACSBG1, MUTYH, ACSL1, MARC1, PPM1K, AOAH, FASN, PARP3, TSTA3, PCYT2, GPT2, MOCS1, MEST
GOTERM_MF_DIRECT	GO:0008201	heparin binding	21	0.00266096	2.07651	0.0421402	KNG1, LPL, SELL, PRSS57, MMP7, MSTN, NOV, AZU1, WISP2, WISP1, SERPINE2, CXCL13, APOA5, LIPG, MPO, ADAMTS3, GPNMB, FGFBP1, THBS2, AOC1, CHRD
GOTERM_MF_DIRECT	GO:0008289	lipid binding	20	0.00311569	2.0955	0.0491726	PPARA, BPIFA2, BPIFB1, BPIFA3, BPIFA1, FFAR3, BPIFB4, CYTH4, LPAR3, SEC14L3, DBI, S100A13, STARD13, CD36, APOD, ACOT11, APOA5, FABP3, CLINT1, PLTP
GOTERM_CC_DIRECT	GO:0005615	extracellular space	178	7.59071e-20	1.99852	1.08553e-18	FGF18, NOG, LYPD3, GLDN, KERA, S100A8, S100A9, MMP7, FSTL3, TNFSF13, SELENBP1, LRRC4C, MMP3, MMP2, C1QC, TNFSF18, SHH, ACTG2, AZGP1, TTR, SERPINE2, APOD, SOSTDC1, LCAT, FAP, APOA5, SERPINE1, MS4A1, IL15RA, CFI, SPON2, CRISP3, STC2, PTPRG, BPIFA1, CRISP2, NODAL, SCUBE1, MDGA1, FGF23, MFGE8, IL24, PTHLH, CBLN4, TNFAIP6, CD36, TACSTD2, STC1, CSTA, ADAMTS3, ADAMTS4, WNT5A, LALBA, XDH, TNFRSF6B, CCL1,…
GOTERM_CC_DIRECT	GO:0016021	integral component of membrane	469	1.96655e-16	1.37381	3.21965e-15	SC5D, SERTM1, OSMR, PLPPR1, ADTRP, KCNK9, TECRL, FAP, KCNK6, KCNK5, MYRFL, CDH26, PTPRG, PTPRT, CDHR5, TMEM130, TMEM132E, ERMAP, TMEM132C, CWH43, EBPL, MC2R, FAM163B, FAM163A, ADAMTS4, ORAI1, SORCS1, ATP12A, DAPL1, MUSK, TMEM125, SLC29A4, PEMT, FAM162B, SLC28A1, MGAT4D, TMEM120B, CD300E, MYADML2, MPC1, MPC2, ACPT, PCDH17, TMEM116, CLGN, FAM151A, PKP2, CD209, TMEM114, TREML1, CHRNE, KCNK17, KCNK16…
GOTERM_CC_DIRECT	GO:0005887	integral component of plasma membrane	170	9.77779e-15	1.81698	1.39666e-13	SLC22A16, ADCY1, PLXNA4, TSPAN1, GABRB3, GABRB1, SLC6A4, LPAR3, AQP7, VIPR1, PLPPR1, SLC7A5, SLC7A6, AQP3, SCTR, ATP2B2, SLC16A1, KCNK9, GRIN2B, CD44, CHRNA9, GALR3, SLC2A1, KCNK5, MS4A1, HTR1D, RAPGEF2, RGR, DSCAM, GJD3, PTPRG, PLXNB1, ABCC11, PROKR2, TMEM130, SLC34A2, SSTR2, ATP2C2, CD36, CCR5, TACSTD2, MC2R, HAS2, SLITRK6, TNFRSF6B, ORAI1, SLC38A3, SYNDIG1, CYSLTR2, DRD5, KCNA2, ABCA1, KCNJ2, …
GOTERM_CC_DIRECT	GO:0005576	extracellular region	177	7.01701e-12	1.66266	1.00349e-10	FGF18, NOG, KERA, S100A8, FST, S100A9, MMP7, FSTL3, TNFSF13, MMP3, TTN, PNP, MMP2, C1QC, MMP1, SHH, NOV, AZGP1, TTR, BDNF, BRINP2, SERPINE2, APOD, LCAT, APOA5, GP2, SERPINE1, HTRA4, CFI, GUCA2A, DSCAM, HHIPL2, WFDC10B, CRISP3, BPIFA2, BPIFA3, STC2, BPIFA1, PLXNB1, CRISP2, NODAL, COL22A1, KRTDAP, FGF23, MFGE8, IL24, TMEM25, C1QA, PTHLH, C1QB, PLA2G2C, PAEP, ADAMTS3, ADAMTS4, PLA2G2F, WNT5A, ACR, T…
GOTERM_CC_DIRECT	GO:0005578	proteinaceous extracellular matrix	44	5.33195e-08	2.48299	7.62511e-07	WNT5A, ADAMTS17, ADAMTSL1, GLDN, KERA, AMTN, ADAMTS16, MMP7, SPOCK1, MMP3, MMP2, MMP1, SHH, NOV, WISP2, WISP1, HPSE2, CCL21, TNR, SERAC1, GPC6, SFTPD, FBN3, TECTB, SPON2, ANGPTL4, CRISP3, HAPLN3, LGALS1, DMP1, MMP19, COL22A1, CHI3L1, MGP, MMP17, MEPE, MMP13, MMP12, MUC4, ADAMTS7, LAMA1, WNT7B, ADAMTS3, ADAMTS4
GOTERM_CC_DIRECT	GO:0005886	plasma membrane	349	8.92497e-08	1.28079	1.27634e-06	SLC36A2, ADCY1, GLDN, SYT4, S100A8, OSMR, S100A9, SYT8, LPAR3, AQP7, PRKG1, AQP3, SHH, ATP2B2, ADTRP, KCNK9, CD44, GRIN2B, DIRAS3, CHRNA9, HOMER3, FAP, KCNK6, SERPINE1, CLEC4D, HTR1D, RAPGEF2, CDH26, ADGRB2, DUOXA1, MDGA1, MDGA2, ABCC11, PTPRT, CDHR5, TC2N, TMEM25, ERMAP, CD38, SSTR2, CD36, CCR5, RAB18, MC2R, UNC13B, ENPP7, GSDMB, GSDMC, HMGCS1, FCGRT, ATP12A, KCNJ2, GPD1L, CD68, EPHB6, SLC29A4, …
GOTERM_CC_DIRECT	GO:0009986	cell surface	64	8.22576e-06	1.78582	0.000117628	LDLR, LRRC8A, STRC, ADGRF5, MMP7, TNFSF18, SDC2, SHH, SLC1A4, SLC1A2, CD44, GRIN2B, CXCR4, FAP, TPO, CNTNAP2, RAMP1, DPP4, CIITA, GJD3, SCUBE1, CFTR, PTPRT, PKD2L1, ADAMTS7, CD38, IGSF5, CD36, CCR5, SLC26A9, SLITRK6, CAV3, WNT5A, ACHE, TNF, TNFRSF12A, DEFB126, GPRC5B, EPHB6, FOLR2, FOLR1, TNR, MSLN, DEFB116, CD24, PLA2R1, FGFBP1, TYROBP, PLAT, FZD9, LPL, LGALS1, FZD1, FZD5, ADIPOQ, PROM1, PROM2, …
GOTERM_CC_DIRECT	GO:0016323	basolateral plasma membrane	27	0.000136357	2.26855	0.00194825	FXYD2, ORAI1, SLC38A3, LDLR, RHBG, CDH2, ATP12A, ATP6V1B1, AQP3, SLC7A6, FOLR1, SLC2A1, CNNM2, B4GALT1, SLC2A9, LPO, FRMPD2, CFTR, AJAP1, LIN7A, PROM2, CDH17, SLC26A7, SLC41A1, NAIP, SLC14A1, ATP7B
GOTERM_CC_DIRECT	GO:0016324	apical plasma membrane	37	0.000210787	1.92294	0.0030102	OSMR, SLC5A1, ANO1, OXTR, CDH2, ATP6V1B1, MREG, SLC7A5, ATP2B2, FOLR1, SLC29A4, SLC2A1, TRPV5, RAPGEF2, ATP6V0D2, SLC1A1, DPP4, MUC1, SLC2A9, MUC20, CFTR, CDHR5, AJAP1, GJB6, GNAT3, SLC34A2, PROM1, IGSF5, CD36, PROM2, OTOG, TMEM114, SLC26A9, STC1, ABCC2, ATP6V0A4, IGFBP2
GOTERM_CC_DIRECT	GO:0034707	chloride channel complex	12	0.000283426	3.70375	0.00404559	GABRD, BEST3, GABRB3, GABRA4, CLIC5, TTYH2, GABRB1, CLIC6, ANO1, CFTR, CLIC1, GABRP
GOTERM_CC_DIRECT	GO:0070062	extracellular exosome	229	0.000370436	1.23206	0.0052845	ALDH8A1, FHIT, ADCY1, SLC36A2, GDA, RARRES1, S100A8, FAM20A, RUSC2, S100A9, SELENBP1, UXS1, C1QC, ATP2B2, ACTG2, CD44, APOD, PLOD2, LCAT, SERPINE1, PLS1, CFI, GUCA2A, PI15, CRISP3, PTPRG, ABCC11, CDHR5, SCEL, C1QA, C1QB, CD38, RAB18, TACSTD2, ADAMTS3, TPPP3, ACADSB, ALDOC, TAGLN2, GPD1L, SERINC2, FGL1, PLAT, BMP3, LGALS3, CFB, LAMTOR2, LGALS1, IL1RN, ACACA, CHI3L1, CD300E, TKT, S100A14, S100A13, …
GOTERM_CC_DIRECT	GO:0045211	postsynaptic membrane	26	0.00330247	1.86358	0.0462046	SYNDIG1, GABRB3, CPEB3, TRPV1, GLRA3, GABRB1, LRRC4C, MUSK, SH2D5, CHRNA9, GRIN2B, HOMER3, GABRP, GABRD, DLGAP1, GABRA4, DLGAP2, KCNB1, NECTIN3, IGSF9B, LIN7A, GRIA2, CNIH3, CHRM1, CHRNE, NEURL1
GOTERM_BP_DIRECT	GO:0006695	cholesterol biosynthetic process	16	7.7359e-09	6.29592	1.43231e-07	TM7SF2, MSMO1, MVD, HMGCR, HMGCS1, FDPS, LSS, CFTR, PMVK, FDFT1, SQLE, DHCR7, APOA5, INSIG1, HSD17B7, DHCR24
GOTERM_BP_DIRECT	GO:0006629	lipid metabolic process	27	1.51347e-05	2.5715	0.000280183	PPARA, PLCXD3, SC5D, LDLR, TRPV1, ABHD5, HMGCS1, ABHD3, ABCA2, SLC16A1, APOD, TECRL, NKX1-1, AOAH, LCAT, PEMT, PLTP, LPL, FADS1, IL1RN, CIDEA, TECR, LEP, CD36, LIPG, OSBPL10, AACS
GOTERM_BP_DIRECT	GO:0055085	transmembrane transport	35	3.66638e-05	2.14487	0.000678619	SLC44A3, SLC5A1, SLC6A4, MFSD4A, MFSD2A, ABCA2, ABCA3, SLC47A2, SLC25A21, AZGP1, SLC25A48, SLC39A9, SLC25A47, SLC22A3, SLC25A45, SLC25A4, SLC6A11, BCL2A1, ABCC11, SLC10A6, CFTR, CSN1S1, ABCG1, SVOPL, SLC16A5, SLC25A31, SLC41A1, SLC5A9, MFSD10, SLC5A7, ABCC2, CTNS, SLC14A1, CSN3, SLC17A9
GOTERM_BP_DIRECT	GO:0034765	regulation of ion transmembrane transport	20	0.000131065	2.6942	0.0024239	KCNK17, KCNK16, KCNJ15, KCNB2, KCNB1, KCNA2, CLIC1, KCNK12, CACNA2D4, KCNK10, TMEM37, KCNJ9, CLIC5, KCNK6, KCNK5, CLIC6, KCNH7, SCN7A, HCN4, SCN10A
GOTERM_BP_DIRECT	GO:0034220	ion transmembrane transport	30	0.000156386	2.13611	0.00289154	FXYD2, GABRB3, GLRA3, GABRB1, ANO1, AQP7, SFXN2, ATP6V1B1, ATP12A, AQP3, FXYD7, ATP2B2, GRIN2B, ANO3, ATP6V0D2, PIEZO2, SCNN1D, SGK2, GJD3, GABRA4, ATP4A, ASIC3, ATP13A5, ATP13A4, TRDN, ATP2C2, GRIA2, UNC80, ATP6V0A4, ATP7B
GOTERM_BP_DIRECT	GO:0019432	triglyceride biosynthetic process	9	0.000204456	5.17597	0.00377877	GPD1L, LPL, GPAT4, AGPAT4, GPAT2, PNPLA3, LPIN1, GPAM, AGPAT1
GOTERM_BP_DIRECT	GO:0006810	transport	42	0.000286838	1.80465	0.00529753	FXYD2, AP1M1, SLC5A5, GABRB3, TRPV1, GABRB1, RBP2, ABCA2, SEC14L3, SLC7A5, ABCA3, AQP3, OSCP1, SLC7A6, KCNK10, ATP2B2, TTR, GRIN2B, SLC25A48, SLC25A47, SLC25A45, GABRD, SLC25A4, ATP4A, GABRA4, ASIC3, CFTR, DBI, ABCG1, ABCG2, SLC25A34, SLC6A7, CDH17, UCP2, P2RX3, CLIC5, SLC25A35, MFSD10, ABCC2, PAEP, DYNLRB2, CHRNE
GOTERM_BP_DIRECT	GO:0030322	stabilization of membrane potential	7	0.000392727	6.54185	0.00724644	KCNK17, KCNK16, KCNK9, KCNK6, KCNK5, KCNK12, KCNK10
GOTERM_BP_DIRECT	GO:0007267	cell-cell signaling	33	0.000403065	1.94269	0.00743653	LALBA, FGF18, S100A9, TNFSF18, SHH, NOV, PCSK1, WISP2, BDNF, CCL22, WISP1, CCL20, BHLHA15, CCL21, FGFBP1, IHH, BMP3, TRHDE, FADS1, KLF10, FZD1, CHST4, ESR2, TNFSF8, PTHLH, C1QA, INHBA, TNFAIP6, SSTR2, ADRB1, CCR5, SFRP2, CXCL13
GOTERM_BP_DIRECT	GO:1902476	chloride transmembrane transport	17	0.000409022	2.73331	0.00754605	GABRD, GABRB3, GABRA4, GLRA3, GABRB1, ANO1, CFTR, CLIC1, SLC1A4, BEST3, SLC26A7, CLIC5, TTYH2, SLC26A9, CLIC6, ANO3, GABRP
GOTERM_BP_DIRECT	GO:0022617	extracellular matrix disassembly	15	0.000451986	2.95121	0.00833555	KLK7, MMP19, MMP7, CTSS, MMP14, MMP3, MMP13, MMP2, MMP12, MMP1, CTSL, CTSK, CD44, TLL2, ADAMTS4
GOTERM_BP_DIRECT	GO:0071320	cellular response to cAMP	12	0.000537703	3.45065	0.00990891	SLC5A5, PENK, STAR, STC1, CFTR, HCN4, RAPGEF2, ADIPOQ, WT1, PTAFR, PCK1, IGFBP5
GOTERM_BP_DIRECT	GO:0042493	response to drug	37	0.000593838	1.81991	0.010938	ADCY1, STAR, SLC6A4, HMGCS1, OXTR, ABCA2, ABCA1, PNP, ABCA3, FOS, SLC1A2, ACSL1, PLIN2, APOD, PEMT, RPN2, HTR1D, FOSL1, LPL, ACTC1, SLC6A11, LGALS1, FZD1, JUNB, CPT1A, ABCG2, SOD2, CD38, INHBA, SFRP2, NTRK1, FABP3, TGIF1, UTS2R, AACS, IGFBP2, AOC1
GOTERM_BP_DIRECT	GO:0007155	cell adhesion	50	0.000781459	1.62885	0.0143703	CTNNAL1, ACHE, AMTN, MYBPC2, MYBPC1, SPOCK1, CDH2, CDSN, CDH4, CD96, AZGP1, LAMB4, WISP2, WISP1, CD44, TNR, FAP, MSLN, ITGB6, MYBPH, CNTNAP2, CD24, SPON2, COL8A1, GPNMB, THBS2, DSCAM, B4GALT1, HAPLN3, ASTL, SELL, ICAM5, SIGLEC10, CDHR5, NECTIN3, PTPRT, CHST4, MFGE8, AJAP1, SLAMF7, PCDH17, TNFAIP6, LAMA1, CDH15, CD36, CDH17, TMEM8A, LSAMP, SUSD5, SELE
GOTERM_BP_DIRECT	GO:0006954	inflammatory response	43	0.000855137	1.69649	0.015715	CCL1, TNFRSF6B, TNF, S100A8, AIF1, FFAR3, C5, S100A9, TNFRSF8, GPR68, AZU1, FOS, HRH1, CCL22, FOLR2, REL, CCL20, CXCR4, CCL21, AOAH, ITGB6, TNFRSF18, NR1H4, CIITA, KNG1, IL5, SCUBE1, ACKR1, CHI3L1, CCL19, CHST4, IL24, CDO1, CD180, GPR33, TNFAIP6, CCR5, CXCL13, MEP1B, NAIP, CLEC7A, SELE, PTAFR
GOTERM_BP_DIRECT	GO:0030574	collagen catabolic process	13	0.000961607	3.03729	0.0176552	MMP19, MMP7, CTSS, MMP3, MMP14, MMP2, MMP13, MMP12, MMP1, CTSL, CTSK, COL8A1, ADAMTS3
GOTERM_BP_DIRECT	GO:0007623	circadian rhythm	14	0.00128994	2.79119	0.0236156	DDC, EGR3, ADCY1, KLF10, SLC6A4, PROKR2, PROX1, ADIPOQ, CPT1A, LEP, ATF5, NTRK1, PROK1, SERPINE1
GOTERM_BP_DIRECT	GO:0008584	male gonad development	16	0.00136628	2.54516	0.0249965	WNT5A, LRRC6, STAR, HMGCS1, FSTL3, HMGA2, INSL6, MMP14, SOX9, FSHR, WT1, CITED2, INHBA, SFRP2, NKX3-1, BIK
GOTERM_BP_DIRECT	GO:0030154	cell differentiation	49	0.00155323	1.5859	0.0283705	SLC22A16, CDX2, FOXA3, ELF5, SPATA31C2, SLC7A5, SOHLH1, CITED2, SPIB, PIWIL4, RXFP1, MMP19, KRTDAP, MGP, FGF23, CDHR5, HES6, EDAR, TESMIN, INHBB, INHBA, GADD45G, TSNAXIP1, CAV3, KRT6A, FKBP6, ONECUT1, TDRD6, ABHD5, CFAP54, ADIRF, DAPL1, MUSK, TCP11, DHCR7, ETV5, ANGPTL4, TCF23, MAK, INSC, DDX4, GAS7, SFRP5, CXCL17, TEX15, TLL2, AGR2, NHLH1, TMEM176B
GOTERM_BP_DIRECT	GO:0006654	phosphatidic acid biosynthetic process	9	0.00180018	3.84501	0.0328104	GPD1L, GPAT4, ABHD5, AGPAT4, GPAT2, GPAM, PLA2G4D, PLA2G2F, AGPAT1
GOTERM_BP_DIRECT	GO:0055091	phospholipid homeostasis	5	0.00190304	8.30711	0.0346539	FABP3, LIPG, ABCA1, GPAM, ABCG1
GOTERM_BP_DIRECT	GO:0001666	response to hypoxia	23	0.00252093	1.9995	0.0456591	MUC1, EGR1, PLAT, PPARA, NOS1, SLC6A4, MMP14, ADIPOQ, MMP2, CITED2, SOD2, LEP, CD38, PENK, CXCR4, UCP2, PLOD2, P2RX3, CYGB, CD24, DPP4, ANGPTL4, MT3
GOTERM_BP_DIRECT	GO:0030514	negative regulation of BMP signaling pathway	10	0.00255769	3.32285	0.0463102	WNT5A, NOG, DKK1, SFRP2, SOSTDC1, FZD1, FSTL3, VWC2, CHRD, TOB1
KEGG_PATHWAY: Kyoto encyclopedia of genes and genomes pathway; GOTERM_MF_DIRECT: GO term related with molecular functions; GOTERM_BP_DIRECT: GO term related with biological process; GOTERM_CC_DIRECT: GO term related with cellular components.

## Sheet: Goat
Additional file 5: Table S6 Pathways enriched in the set of 1,654 differentially expressed genes on the basis of a goat background gene set
Category	ID	Name	Number	P value	Fold Enrichment	q-value	Genes
KEGG_PATHWAY	chx03320	PPAR signaling pathway	22	8.86416e-08	3.83863	1.16413e-06	PPARA, LPL, SCD, AQP7, UCP1, DBI, ADIPOQ, MMP1, CPT1A, PCK1, ACSBG1, LOC100860959, ACSL1, CD36, LOC102184853, APOA5, LOC102179867, LOC100861279, FABP3, SLC27A6, PLTP, ANGPTL4
KEGG_PATHWAY	chx05150	Staphylococcus aureus infection	18	3.06491e-07	4.28826	4.02513e-06	CFB, LOC102189753, C5, LOC102184859, C1R, C1S, LOC102187998, C1QC, LOC102190745, C1QA, C1QB, LOC102189356, LOC102186356, LOC102182340, C2, LOC102186442, CFI, PTAFR
KEGG_PATHWAY	chx05322	Systemic lupus erythematosus	27	1.3875e-06	2.85884	1.82218e-05	LOC102185049, C7, TNF, C9, C6, C5, C1R, C1S, LOC102172676, C1QC, LOC102190745, LOC102177790, LOC102186446, LOC102180587, LOC102184572, C2, LOC102182458, LOC102180307, LOC102186442, LOC102189753, LOC102187998, C1QA, C1QB, LOC102189356, LOC102173518, LOC102185323, LOC102171395
KEGG_PATHWAY	chx01100	Metabolic pathways	141	6.68415e-06	1.40754	8.77792e-05	LOC102178853, SC5D, GDA, GPAT4, B3GALT5, HMGCR, LOC102176691, LOC102180514, ACSS2, GPAT2, PNP, UXS1, LOC102171556, PDHB, FDFT1, MAT1A, RPN2, GPT2, SPTLC2, SPTLC3, HKDC1, HAL, FBP1, CDO1, PNPLA3, PYCR1, CD38, LOC102184853, LOC102170823, LOC102185156, PLA2G2C, LOC102170015, PLA2G2F, LALBA, XDH, ENPP7, ACADSB, LOC100861326, MVD, ALDOC, HMGCS1, PAH, ATP6V1B1, EXTL1, ACSBG1, GMPPB, LOC102183680, ARG2,…
KEGG_PATHWAY	chx00100	Steroid biosynthesis	10	2.57654e-05	5.63105	0.000338324	TM7SF2, SC5D, LOC102177400, MSMO1, SQLE, DHCR7, LSS, HSD17B7, FDFT1, DHCR24
KEGG_PATHWAY	chx04610	Complement and coagulation cascades	18	2.78343e-05	3.18557	0.000365485	PLAT, KNG1, C7, C9, CR2, CFB, LOC102189753, C6, C5, C1R, C1S, C1QC, C1QA, C1QB, SERPINE1, LOC102185401, C2, CFI
KEGG_PATHWAY	chx05144	Malaria	15	3.26972e-05	3.64362	0.000429326	TNF, LOC102175177, ACKR1, HGF, SDC2, LOC102168959, LOC102168680, LOC100860959, CD36, LOC102175889, HBBC, LOC102174895, SELE, LOC102175876, THBS2
KEGG_PATHWAY	chx04145	Phagosome	27	0.000332346	2.11699	0.00435591	LOC102184859, C1R, ATP6V1B1, LOC102190745, LOC100860959, SFTPD, LOC102186442, TUBA1A, PLA2R1, ATP6V0D2, THBS2, LOC102188617, NOS1, LOC102175187, NCF2, CTSS, LOC102187998, CTSL, TUBA8, LOC102189356, CD36, LOC102186356, CD209, LOC102182340, MPO, CLEC7A, ATP6V0A4
KEGG_PATHWAY	chx05323	Rheumatoid arthritis	19	0.000428084	2.50402	0.00560743	TNF, LOC102181154, LOC102181582, TNFSF13, LOC102187998, MMP3, ATP6V1B1, MMP1, LOC102190745, LOC102179590, FOS, CTSL, LOC102189356, CTSK, LOC102175889, CCL20, LOC102186442, ATP6V0A4, ATP6V0D2
KEGG_PATHWAY	chx01130	Biosynthesis of antibiotics	30	0.00258109	1.77823	0.0333717	TM7SF2, SC5D, BCAT2, MVD, HMGCR, ALDOC, HMGCS1, LSS, ACSS2, PDHB, FDFT1, LOC102177400, HK3, ARG2, ENO2, LOC102191533, HSD17B7, MSMO1, ACO1, HKDC1, FDPS, SDSL, FBP1, TKT, PCK1, PYCR1, SQLE, PHGDH, PSAT1, UGP2
KEGG_PATHWAY	chx04920	Adipocytokine signaling pathway	14	0.00346173	2.47766	0.0445202	PRKAG3, PPARA, TNF, SOCS3, ADIPOQ, IRS1, CPT1A, PCK1, ACSBG1, LEP, LOC100860959, CD36, ACSL1, SLC2A1
KEGG_PATHWAY: Kyoto encyclopedia of genes and genomes pathway
