# Supplementary material for: Analyzing the genomic and transcriptomic architecture of milk traits in Murciano-Granadina goats
Source: J Anim Sci Biotechnol. 2020 Mar 11;11:35. doi: 10.1186/s40104-020-00435-4 (PMC7065321; doi:10.1186/s40104-020-00435-4)
Supplement: Supplementary file 6 — Additional file 6: Table S7. Descriptive statistics of seven dairy traits recorded in the first lactation of 822 Murciano-Granadina goats. [file 40104_2020_435_MOESM6_ESM.xlsx]

## Sheet: Sheet1
Additional file 6: Table S7 Descriptive statistics of seven dairy traits recorded in the first lactation of 822 Murciano-Granadina goats
Trait	Code	Mean ± SD	Median
Fat percentage, %	FP	5.20 ± 0.85	5.1085
Protein percentage, %	PP	3.56 ± 0.41	3.524
Lactose percentage, %	LP	4.86 ± 0.29	4.847
Dry matter percentage, %	DMP	14.44 ± 1.51	14.383
Somatic cell count, ×103 cells/mL	SCC	848.40 ± 1073.74	537
Length of lactation, d	LOL	256.86 ± 61.25	245
Milk yield at 210 days, kg	MY210	387.65 ± 134.79	392.309
SD: Standard deviation
